# Supplementary material for: New cheiracanthiid spiders from Xishuangbanna rainforest, southwestern China (Araneae, Cheiracanthiidae)
Source: Zookeys. 2020 Jun 11;940:51–77. doi: 10.3897/zookeys.940.51802 (PMC7303227; doi:10.3897/zookeys.940.51802)
Supplement: XML Treatment for Cheiracanthium [file zookeys.940.51802-treatment1.xml]

<!DOCTYPE tp:taxon-treatment
  PUBLIC "-//TaxonX//DTD Taxonomic Treatment Publishing DTD v0 20100105//EN" "tax-treatment-NSO.dtd">
<tp:taxon-treatment xmlns:tp="http://www.plazi.org/taxpub"><tp:treatment-meta><kwd-group><label>Taxon classification</label><kwd><named-content xmlns:xlink="http://www.w3.org/1999/xlink" content-type="kingdom">Animalia</named-content></kwd><kwd><named-content xmlns:xlink="http://www.w3.org/1999/xlink" content-type="order">Araneae</named-content></kwd><kwd><named-content xmlns:xlink="http://www.w3.org/1999/xlink" content-type="family">Miturgidae</named-content></kwd></kwd-group><mixed-citation publication-type="journal"><person-group><name><surname>Zhang</surname><given-names>Jianshuang</given-names></name><name><surname>Yu</surname><given-names>Hao</given-names></name><name><surname>Li</surname><given-names>Shuqiang</given-names></name></person-group><article-title>New cheiracanthiid spiders from Xishuangbanna rainforest, southwestern China (<tp:taxon-name><tp:taxon-name-part taxon-name-part-type="order">Araneae</tp:taxon-name-part></tp:taxon-name>, <tp:taxon-name><tp:taxon-name-part taxon-name-part-type="family">Cheiracanthiidae</tp:taxon-name-part></tp:taxon-name>)</article-title><source>Zookeys</source><day>11</day><month>6</month><year>2020</year><volume>940</volume><fpage>51</fpage><lpage>77</lpage><pub-id pub-id-type="doi">10.3897/zookeys.940.51802</pub-id></mixed-citation></tp:treatment-meta><tp:nomenclature><label>Genus</label><tp:taxon-name><object-id xmlns:xlink="http://www.w3.org/1999/xlink" content-type="arpha" xlink:type="simple">527BA05F-4CE8-5131-B223-9939FD9DC474</object-id>
              <tp:taxon-name-part taxon-name-part-type="genus" reg="Cheiracanthium">Cheiracanthium</tp:taxon-name-part>
            </tp:taxon-name><tp:taxon-authority>C.L. Koch, 1839</tp:taxon-authority><tp:nomenclature-citation-list><tp:nomenclature-citation><tp:taxon-name>
                  <tp:taxon-name-part taxon-name-part-type="genus" reg="Chiracanthops">Chiracanthops</tp:taxon-name-part>
                </tp:taxon-name><comment>Mello-Leitão 1942 (<tp:taxon-name><tp:taxon-name-part taxon-name-part-type="genus" reg="Cheiracanthium">Cheiracanthium</tp:taxon-name-part></tp:taxon-name> is considered a senior synonym of <tp:taxon-name><tp:taxon-name-part taxon-name-part-type="genus" reg="Chiracanthops">Chiracanthops</tp:taxon-name-part></tp:taxon-name>, <xref ref-type="bibr" rid="B3">Bonaldo and Brescovit 1992</xref>: 732).</comment></tp:nomenclature-citation><tp:nomenclature-citation><tp:taxon-name>
                  <tp:taxon-name-part taxon-name-part-type="genus" reg="Cheiracanthium">Cheiracanthium</tp:taxon-name-part>
                </tp:taxon-name><comment>C.L. <xref ref-type="bibr" rid="B11">Koch 1839</xref>: 9 (type species: <tp:taxon-name><tp:taxon-name-part taxon-name-part-type="genus" reg="Aranea">Aranea</tp:taxon-name-part> <tp:taxon-name-part taxon-name-part-type="species" reg="punctoria">punctoria</tp:taxon-name-part></tp:taxon-name> Villers, 1789); <xref ref-type="bibr" rid="B27">Simon 1897</xref>: 87; <xref ref-type="bibr" rid="B28">Simon 1932</xref>: 895; <xref ref-type="bibr" rid="B24">Petrunkevitch 1933</xref>: 53; <xref ref-type="bibr" rid="B25">Reimoser 1937</xref>: 71; <xref ref-type="bibr" rid="B9">Edwards 1958</xref>: 368; Lehtinen 1967: 291; <xref ref-type="bibr" rid="B8">Dondale and Redner 1982</xref>: 17; <xref ref-type="bibr" rid="B26">Roberts 1985</xref>: 88; <xref ref-type="bibr" rid="B29">Sterghiu 1985</xref>: 100; <xref ref-type="bibr" rid="B33">Yaginuma 1986</xref>: 177; <xref ref-type="bibr" rid="B5">Chikuni 1989</xref>: 122; <xref ref-type="bibr" rid="B23">Paik 1990</xref>: 3; <xref ref-type="bibr" rid="B30">Wolf 1991</xref>: 233; <xref ref-type="bibr" rid="B3">Bonaldo and Brescovit 1992</xref>: 731; <xref ref-type="bibr" rid="B7">Deeleman-Reinhold 2001</xref>: 224; <xref ref-type="bibr" rid="B15">Lotz 2007a</xref>: 4; <xref ref-type="bibr" rid="B16">2007b</xref>: 148; <xref ref-type="bibr" rid="B17">2011</xref>: 23; <xref ref-type="bibr" rid="B18">2014</xref>: 303; <xref ref-type="bibr" rid="B19">2015</xref>: 322; <xref ref-type="bibr" rid="B13">Li and Lin 2016</xref>: 78.</comment></tp:nomenclature-citation><tp:nomenclature-citation><tp:taxon-name>
                  <tp:taxon-name-part taxon-name-part-type="genus" reg="Helebiona">Helebiona</tp:taxon-name-part>
                </tp:taxon-name><comment>Benoit, 1977: 80 (type species: <tp:taxon-name><tp:taxon-name-part taxon-name-part-type="genus" reg="Helebiona">H.</tp:taxon-name-part> <tp:taxon-name-part taxon-name-part-type="species" reg="wilma">wilma</tp:taxon-name-part></tp:taxon-name> Benoit, 1977); <xref ref-type="bibr" rid="B15">Lotz 2007a</xref>: 66.</comment></tp:nomenclature-citation></tp:nomenclature-citation-list></tp:nomenclature><tp:treatment-sec sec-type="type species" id="SECID0EZ3AE"><title>Type species.</title><p><italic><tp:taxon-name><tp:taxon-name-part taxon-name-part-type="genus" reg="Aranea">Aranea</tp:taxon-name-part> <tp:taxon-name-part taxon-name-part-type="species" reg="punctoria">punctoria</tp:taxon-name-part></tp:taxon-name></italic> Villers, 1789, type locality: Europe.</p></tp:treatment-sec><tp:treatment-sec sec-type="comments" id="SECID0EK4AE"><title>Comments.</title><p>The genus <italic><tp:taxon-name><tp:taxon-name-part taxon-name-part-type="genus" reg="Cheiracanthium">Cheiracanthium</tp:taxon-name-part></tp:taxon-name></italic> currently includes 215 extant species that are widespread in the Old World and represent 61% of the total number of <tp:taxon-name><tp:taxon-name-part taxon-name-part-type="family">Cheiracanthiidae</tp:taxon-name-part></tp:taxon-name> species (<xref ref-type="bibr" rid="B31">WSC 2020</xref>). However, the genus remains inadequately studied because: (1) almost half of the species are known from a single sex or juveniles (37 from males, 59 from females, two from juveniles), and in some cases, the adults are apparently mismatched, or conspecific male and females have been described as separate species (<xref ref-type="bibr" rid="B6">Dankittipakul and Beccaloni 2012</xref>; <xref ref-type="bibr" rid="B31">WSC 2020</xref>); (2) original descriptions are rather brief and lack illustrations or the illustrations are inadequate (<xref ref-type="bibr" rid="B34">Zhang et al. 2018</xref>); (3) the diversity of this genus is still insufficiently known (<xref ref-type="bibr" rid="B34">Zhang et al. 2018</xref>). Although several major taxonomic studies on a regional scale have been conducted, e.g., <xref ref-type="bibr" rid="B9">Edwards (1958)</xref> for the US, <xref ref-type="bibr" rid="B30">Wolf (1991)</xref> for Central Europe, <xref ref-type="bibr" rid="B3">Bonaldo and Brescovit (1992)</xref> for the Neotropical Region, <xref ref-type="bibr" rid="B15">Lotz (2007a</xref>, <xref ref-type="bibr" rid="B16">b</xref>, <xref ref-type="bibr" rid="B17">2011</xref>, <xref ref-type="bibr" rid="B18">2014</xref>, <xref ref-type="bibr" rid="B19">2015</xref>) for the Afrotropical Region, <xref ref-type="bibr" rid="B7">Deeleman-Reinhold (2001)</xref> for Southeast Asia, the genus <italic><tp:taxon-name><tp:taxon-name-part taxon-name-part-type="genus" reg="Cheiracanthium">Cheiracanthium</tp:taxon-name-part></tp:taxon-name></italic> has been widely considered paraphyletic (<xref ref-type="bibr" rid="B32">Wunderlich 2012</xref>; <xref ref-type="bibr" rid="B20">Marusik and Fomichev 2016</xref>). We agree with <xref ref-type="bibr" rid="B1">Bayer (2014)</xref> regarding the need of an extensive, large-scale review of the genus. Consequently, the present study follows the <xref ref-type="bibr" rid="B31">WSC (2020)</xref> and temporarily places the four new species in <italic><tp:taxon-name><tp:taxon-name-part taxon-name-part-type="genus" reg="Cheiracanthium">Cheiracanthium</tp:taxon-name-part></tp:taxon-name></italic> sensu lato.</p></tp:treatment-sec><ref-list><ref id="B3"><mixed-citation xmlns:xlink="http://www.w3.org/1999/xlink" xlink:type="simple"><person-group><name name-style="western"><surname>Bonaldo</surname><given-names>AB</given-names></name><name name-style="western"><surname>Brescovit</surname><given-names>AD</given-names></name></person-group> (<year>1992</year>) <article-title>As aranhas do gênero <italic><tp:taxon-name><tp:taxon-name-part taxon-name-part-type="genus">Cheiracanthium</tp:taxon-name-part></tp:taxon-name></italic> C.L. Koch, 1839 na região neotropical (<tp:taxon-name><tp:taxon-name-part taxon-name-part-type="order">Araneae</tp:taxon-name-part></tp:taxon-name>, <tp:taxon-name><tp:taxon-name-part taxon-name-part-type="family">Clubionidae</tp:taxon-name-part></tp:taxon-name>).</article-title><source>Revista Brasileira de Entomologia</source><volume>36</volume>: <fpage>731</fpage>–<lpage>740</lpage>.</mixed-citation></ref><ref id="B11"><mixed-citation xmlns:xlink="http://www.w3.org/1999/xlink" xlink:type="simple"><person-group><name name-style="western"><surname>Koch</surname><given-names>CL</given-names></name></person-group> (<year>1839</year>) Die Arachniden. Sechster Band, Nürnberg, 156 pp</mixed-citation></ref><ref id="B27"><mixed-citation xmlns:xlink="http://www.w3.org/1999/xlink" xlink:type="simple"><person-group><name name-style="western"><surname>Simon</surname><given-names>E</given-names></name></person-group> (<year>1897</year>) <article-title>Description d’Arachnides nouveaux.</article-title><source>Annales de la Société Entomologique de Belgique</source><volume>41</volume>: <fpage>8</fpage>–<lpage>17</lpage>.</mixed-citation></ref><ref id="B28"><mixed-citation xmlns:xlink="http://www.w3.org/1999/xlink" xlink:type="simple"><person-group><name name-style="western"><surname>Simon</surname><given-names>E</given-names></name></person-group> (<year>1932</year>) Les Arachnides de France. Tome VI. Synopsis générale et Catalogue des espèces françaises de l’ordre des <tp:taxon-name><tp:taxon-name-part taxon-name-part-type="order">Araneae</tp:taxon-name-part></tp:taxon-name>. Paris, 773–978.</mixed-citation></ref><ref id="B24"><mixed-citation xmlns:xlink="http://www.w3.org/1999/xlink" xlink:type="simple"><person-group><name name-style="western"><surname>Petrunkevitch</surname><given-names>A</given-names></name></person-group> (<year>1933</year>) <article-title>An inquiry into the natural classification of spiders, based on a study of their internal anatomy.</article-title><source>Transactions of the Connecticut Academy of Arts and Sciences</source><volume>31</volume>: <fpage>299</fpage>–<lpage>389</lpage>.</mixed-citation></ref><ref id="B25"><mixed-citation xmlns:xlink="http://www.w3.org/1999/xlink" xlink:type="simple"><person-group><name name-style="western"><surname>Reimoser</surname><given-names>E</given-names></name></person-group> (<year>1937</year>) <article-title>Beitrag zur Spinnenfauna von Erythreae.</article-title><source>Memorie della Società Entomologica Italiana</source><volume>16</volume>: <fpage>16</fpage>–<lpage>24</lpage>.</mixed-citation></ref><ref id="B9"><mixed-citation xmlns:xlink="http://www.w3.org/1999/xlink" xlink:type="simple"><person-group><name name-style="western"><surname>Edwards</surname><given-names>RJ</given-names></name></person-group> (<year>1958</year>) <article-title>The spider subfamily <tp:taxon-name><tp:taxon-name-part taxon-name-part-type="subfamily">Clubioninae</tp:taxon-name-part></tp:taxon-name> of the United States, Canada and Alaska (<tp:taxon-name><tp:taxon-name-part taxon-name-part-type="order">Araneae</tp:taxon-name-part></tp:taxon-name>: <tp:taxon-name><tp:taxon-name-part taxon-name-part-type="family">Clubionidae</tp:taxon-name-part></tp:taxon-name>).</article-title><source>Bulletin of the Museum of Comparative Zoology</source><volume>118</volume>: <fpage>365</fpage>–<lpage>436</lpage>.</mixed-citation></ref><ref id="B8"><mixed-citation xmlns:xlink="http://www.w3.org/1999/xlink" xlink:type="simple"><person-group><name name-style="western"><surname>Dondale</surname><given-names>CD</given-names></name><name name-style="western"><surname>Redner</surname><given-names>JH</given-names></name></person-group> (<year>1982</year>) <source>The insects and arachnids of Canada. Part 9. The sac spiders of Canada and Alaska. <tp:taxon-name><tp:taxon-name-part taxon-name-part-type="order">Araneae</tp:taxon-name-part></tp:taxon-name>: <tp:taxon-name><tp:taxon-name-part taxon-name-part-type="family">Clubionidae</tp:taxon-name-part></tp:taxon-name> and <tp:taxon-name><tp:taxon-name-part taxon-name-part-type="family">Anyphaenidae</tp:taxon-name-part></tp:taxon-name>.</source><publisher-name>Research Branch Agriculture Canada</publisher-name>, <publisher-loc>Ottawa, Publication 1724</publisher-loc>, <size units="page">194 pp</size>.</mixed-citation></ref><ref id="B26"><mixed-citation xmlns:xlink="http://www.w3.org/1999/xlink" xlink:type="simple"><person-group><name name-style="western"><surname>Roberts</surname><given-names>MJ</given-names></name></person-group> (<year>1985</year>) <source>The spiders of Great Britain and Ireland, Volume 1: <tp:taxon-name><tp:taxon-name-part taxon-name-part-type="family">Atypidae</tp:taxon-name-part></tp:taxon-name> to <tp:taxon-name><tp:taxon-name-part taxon-name-part-type="family">Theridiosomatidae</tp:taxon-name-part></tp:taxon-name>.</source><publisher-name>Harley Books</publisher-name>, <publisher-loc>Colchester, England</publisher-loc>, <size units="page">229 pp</size>.</mixed-citation></ref><ref id="B29"><mixed-citation xmlns:xlink="http://www.w3.org/1999/xlink" xlink:type="simple"><person-group><name name-style="western"><surname>Sterghiu</surname><given-names>C</given-names></name></person-group> (<year>1985</year>) <article-title>Fam. <tp:taxon-name><tp:taxon-name-part taxon-name-part-type="family">Clubionidae</tp:taxon-name-part></tp:taxon-name>. In: Fauna Republicii Socialiste România: <tp:taxon-name><tp:taxon-name-part taxon-name-part-type="class">Arachnida</tp:taxon-name-part></tp:taxon-name>.</article-title><source>Academia Republicii Socialiste România, Bucharest</source><volume>5</volume>: <fpage>1</fpage>–<lpage>165</lpage>.</mixed-citation></ref><ref id="B33"><mixed-citation xmlns:xlink="http://www.w3.org/1999/xlink" xlink:type="simple"><person-group><name name-style="western"><surname>Yaginuma</surname><given-names>T</given-names></name></person-group> (<year>1986</year>) Spiders of Japan in colour. Hoikusha Publishing, Osaka, 305 pp</mixed-citation></ref><ref id="B5"><mixed-citation xmlns:xlink="http://www.w3.org/1999/xlink" xlink:type="simple"><person-group><name name-style="western"><surname>Chikuni</surname><given-names>Y</given-names></name></person-group> (<year>1989</year>) <source>Pictorial Encyclopedia of spiders in Japan.</source><publisher-name>Kaisei-sha Publishing</publisher-name>, <publisher-loc>Tokyo</publisher-loc>, <size units="page">310 pp</size>.</mixed-citation></ref><ref id="B23"><mixed-citation xmlns:xlink="http://www.w3.org/1999/xlink" xlink:type="simple"><person-group><name name-style="western"><surname>Paik</surname><given-names>KY</given-names></name></person-group> (<year>1990</year>) <article-title>Korean spiders of the genus <tp:taxon-name><tp:taxon-name-part taxon-name-part-type="genus">Cheiracanthium</tp:taxon-name-part></tp:taxon-name> (<tp:taxon-name><tp:taxon-name-part taxon-name-part-type="order">Araneae</tp:taxon-name-part></tp:taxon-name>: <tp:taxon-name><tp:taxon-name-part taxon-name-part-type="family">Clubionidae</tp:taxon-name-part></tp:taxon-name>).</article-title><source>Korean Arachnology</source><volume>6</volume>: <fpage>1</fpage>–<lpage>30</lpage>.</mixed-citation></ref><ref id="B30"><mixed-citation xmlns:xlink="http://www.w3.org/1999/xlink" xlink:type="simple"><person-group><name name-style="western"><surname>Wolf</surname><given-names>A</given-names></name></person-group> (<year>1991</year>) <source><italic><tp:taxon-name><tp:taxon-name-part taxon-name-part-type="genus">Cheiracanthium</tp:taxon-name-part></tp:taxon-name></italic>. In: Heimer S, Nentwig W (Eds) Spinnen Mitteleuropas. Ein Bestimmungsbuch.</source><publisher-name>Verlag Paul Parey</publisher-name>, <publisher-loc>Berlin</publisher-loc>, <size units="page">543 pp</size>.</mixed-citation></ref><ref id="B7"><mixed-citation xmlns:xlink="http://www.w3.org/1999/xlink" xlink:type="simple"><person-group><name name-style="western"><surname>Deeleman-Reinhold</surname><given-names>CL</given-names></name></person-group> (<year>2001</year>) <source>Forest spiders of South East Asia: With a Revision of the Sac and Ground Spiders (<tp:taxon-name><tp:taxon-name-part taxon-name-part-type="order">Araneae</tp:taxon-name-part></tp:taxon-name>: <tp:taxon-name><tp:taxon-name-part taxon-name-part-type="family">Clubionidae</tp:taxon-name-part></tp:taxon-name>, <tp:taxon-name><tp:taxon-name-part taxon-name-part-type="family">Corinnidae</tp:taxon-name-part></tp:taxon-name>, <tp:taxon-name><tp:taxon-name-part taxon-name-part-type="family">Liocranidae</tp:taxon-name-part></tp:taxon-name>, <tp:taxon-name><tp:taxon-name-part taxon-name-part-type="family">Gnaphosidae</tp:taxon-name-part></tp:taxon-name>, <tp:taxon-name><tp:taxon-name-part taxon-name-part-type="family">Prodidomidae</tp:taxon-name-part></tp:taxon-name> and <tp:taxon-name><tp:taxon-name-part taxon-name-part-type="family">Trochanterriidae</tp:taxon-name-part></tp:taxon-name>).</source><publisher-name>Brill</publisher-name>, <publisher-loc>Leiden</publisher-loc>, <size units="page">591 pp</size>.</mixed-citation></ref><ref id="B15"><mixed-citation xmlns:xlink="http://www.w3.org/1999/xlink" xlink:type="simple"><person-group><name name-style="western"><surname>Lotz</surname><given-names>LN</given-names></name></person-group> (<year>2007a</year>) <article-title>The genus <italic><tp:taxon-name><tp:taxon-name-part taxon-name-part-type="genus">Cheiracanthium</tp:taxon-name-part></tp:taxon-name></italic> (<tp:taxon-name><tp:taxon-name-part taxon-name-part-type="order">Araneae</tp:taxon-name-part></tp:taxon-name>: <tp:taxon-name><tp:taxon-name-part taxon-name-part-type="family">Miturgidae</tp:taxon-name-part></tp:taxon-name>) in the Afrotropical region. 1. Revision of known species.</article-title><source>Navorsinge van die Nasionale Museum Bloemfontein</source><volume>23</volume>: <fpage>1</fpage>–<lpage>76</lpage>.</mixed-citation></ref><ref id="B16"><mixed-citation xmlns:xlink="http://www.w3.org/1999/xlink" xlink:type="simple"><person-group><name name-style="western"><surname>Lotz</surname><given-names>LN</given-names></name></person-group> (<year>2007b</year>) <article-title>The genus <italic><tp:taxon-name><tp:taxon-name-part taxon-name-part-type="genus">Cheiracanthium</tp:taxon-name-part></tp:taxon-name></italic> (<tp:taxon-name><tp:taxon-name-part taxon-name-part-type="order">Araneae</tp:taxon-name-part></tp:taxon-name>: <tp:taxon-name><tp:taxon-name-part taxon-name-part-type="family">Miturgidae</tp:taxon-name-part></tp:taxon-name>) in the Afrotropical region. 2. Description of new species.</article-title><source>Navorsinge van die Nasionale Museum Bloemfontein</source><volume>23</volume>: <fpage>145</fpage>–<lpage>184</lpage>.</mixed-citation></ref><ref id="B17"><mixed-citation xmlns:xlink="http://www.w3.org/1999/xlink" xlink:type="simple"><person-group><name name-style="western"><surname>Lotz</surname><given-names>LN</given-names></name></person-group> (<year>2011</year>) <article-title>The genus <italic><tp:taxon-name><tp:taxon-name-part taxon-name-part-type="genus">Cheiracanthium</tp:taxon-name-part></tp:taxon-name></italic> (<tp:taxon-name><tp:taxon-name-part taxon-name-part-type="order">Araneae</tp:taxon-name-part></tp:taxon-name>: <tp:taxon-name><tp:taxon-name-part taxon-name-part-type="family">Miturgidae</tp:taxon-name-part></tp:taxon-name>) in the Afrotropical region. 3. Description of four new species.</article-title><source>Navorsinge van die Nasionale Museum Bloemfontein</source><volume>27</volume>: <fpage>21</fpage>–<lpage>36</lpage>.</mixed-citation></ref><ref id="B18"><mixed-citation xmlns:xlink="http://www.w3.org/1999/xlink" xlink:type="simple"><person-group><name name-style="western"><surname>Lotz</surname><given-names>LN</given-names></name></person-group> (<year>2014</year>) <article-title>New species of <italic><tp:taxon-name><tp:taxon-name-part taxon-name-part-type="genus">Cheiracanthium</tp:taxon-name-part></tp:taxon-name></italic> (<tp:taxon-name><tp:taxon-name-part taxon-name-part-type="order">Araneae</tp:taxon-name-part></tp:taxon-name>: <tp:taxon-name><tp:taxon-name-part taxon-name-part-type="family">Eutichuridae</tp:taxon-name-part></tp:taxon-name>) from Madagascar and the Comoros Islands.</article-title><source>Zootaxa</source><volume>3857</volume>(<issue>3</issue>): <fpage>301</fpage>–<lpage>332</lpage>. <ext-link xlink:type="simple" ext-link-type="doi" xlink:href="10.11646/zootaxa.3857.3.1">https://doi.org/10.11646/zootaxa.3857.3.1</ext-link></mixed-citation></ref><ref id="B19"><mixed-citation xmlns:xlink="http://www.w3.org/1999/xlink" xlink:type="simple"><person-group><name name-style="western"><surname>Lotz</surname><given-names>LN</given-names></name></person-group> (<year>2015</year>) <article-title>New species of the spider genus <italic><tp:taxon-name><tp:taxon-name-part taxon-name-part-type="genus">Cheiracanthium</tp:taxon-name-part></tp:taxon-name></italic> from continental Africa (<tp:taxon-name><tp:taxon-name-part taxon-name-part-type="order">Araneae</tp:taxon-name-part></tp:taxon-name>: <tp:taxon-name><tp:taxon-name-part taxon-name-part-type="family">Eutichuridae</tp:taxon-name-part></tp:taxon-name>).</article-title><source>Zootaxa</source><volume>3973</volume>(<issue>2</issue>): <fpage>321</fpage>–<lpage>336</lpage>. <ext-link xlink:type="simple" ext-link-type="doi" xlink:href="10.11646/zootaxa.3973.2.7">https://doi.org/10.11646/zootaxa.3973.2.7</ext-link></mixed-citation></ref><ref id="B13"><mixed-citation xmlns:xlink="http://www.w3.org/1999/xlink" xlink:type="simple"><person-group><name name-style="western"><surname>Li</surname><given-names>S</given-names></name><name name-style="western"><surname>Lin</surname><given-names>YC</given-names></name></person-group> (<year>2016</year>) <source>Species Catalogue of China. Volume 2. Animals. Invertebrates (I), <tp:taxon-name><tp:taxon-name-part taxon-name-part-type="class">Arachnida</tp:taxon-name-part></tp:taxon-name>: <tp:taxon-name><tp:taxon-name-part taxon-name-part-type="order">Araneae</tp:taxon-name-part></tp:taxon-name>.</source><publisher-name>Science Press</publisher-name>, <publisher-loc>Beijing</publisher-loc>, <size units="page">549 pp</size>.</mixed-citation></ref><ref id="B31"><mixed-citation xmlns:xlink="http://www.w3.org/1999/xlink" xlink:type="simple"><institution xlink:type="simple">WSC</institution> (<year>2020</year>) World Spider Catalog. Version 21.0. Natural History Museum Bern. <ext-link xlink:type="simple" ext-link-type="uri" xlink:href="http://wsc.nmbe.ch">http://wsc.nmbe.ch</ext-link> [accessed on 15 April 2020]</mixed-citation></ref><ref id="B6"><mixed-citation xmlns:xlink="http://www.w3.org/1999/xlink" xlink:type="simple"><person-group><name name-style="western"><surname>Dankittipakul</surname><given-names>P</given-names></name><name name-style="western"><surname>Beccaloni</surname><given-names>J</given-names></name></person-group> (<year>2012</year>) <article-title>Validation and new synonymies proposed for <italic><tp:taxon-name><tp:taxon-name-part taxon-name-part-type="genus">Cheiracanthium</tp:taxon-name-part></tp:taxon-name></italic> species from south and southeast Asia (<tp:taxon-name><tp:taxon-name-part taxon-name-part-type="order">Araneae</tp:taxon-name-part></tp:taxon-name>, <tp:taxon-name><tp:taxon-name-part taxon-name-part-type="family">Clubionidae</tp:taxon-name-part></tp:taxon-name>).</article-title><source>Zootaxa</source><volume>3510</volume>: <fpage>77</fpage>–<lpage>86</lpage>. <ext-link xlink:type="simple" ext-link-type="doi" xlink:href="10.11646/zootaxa.3510.1.5">https://doi.org/10.11646/zootaxa.3510.1.5</ext-link></mixed-citation></ref><ref id="B34"><mixed-citation xmlns:xlink="http://www.w3.org/1999/xlink" xlink:type="simple"><person-group><name name-style="western"><surname>Zhang</surname><given-names>JS</given-names></name><name name-style="western"><surname>Zhang</surname><given-names>GR</given-names></name><name name-style="western"><surname>Yu</surname><given-names>H</given-names></name></person-group> (<year>2018</year>) <article-title>Four species of spider genus <italic><tp:taxon-name><tp:taxon-name-part taxon-name-part-type="genus">Cheiracanthium</tp:taxon-name-part></tp:taxon-name></italic> C. L. Koch, 1839 (<tp:taxon-name><tp:taxon-name-part taxon-name-part-type="order">Araneae</tp:taxon-name-part></tp:taxon-name>, <tp:taxon-name><tp:taxon-name-part taxon-name-part-type="family">Eutichuridae</tp:taxon-name-part></tp:taxon-name>) from Jinggang Mountains, Jiangxi Province, China.</article-title><source>ZooKeys</source><volume>762</volume>: <fpage>33</fpage>–<lpage>45</lpage>. <ext-link xlink:type="simple" ext-link-type="doi" xlink:href="10.3897/zookeys.762.23786">https://doi.org/10.3897/zookeys.762.23786</ext-link></mixed-citation></ref><ref id="B32"><mixed-citation xmlns:xlink="http://www.w3.org/1999/xlink" xlink:type="simple"><person-group><name name-style="western"><surname>Wunderlich</surname><given-names>J</given-names></name></person-group> (<year>2012</year>) <article-title>Few rare and a new species of spiders (<tp:taxon-name><tp:taxon-name-part taxon-name-part-type="order">Araneae</tp:taxon-name-part></tp:taxon-name>) from Portugal, with resurrection of the genus <italic><tp:taxon-name><tp:taxon-name-part taxon-name-part-type="genus">Chiracanthops</tp:taxon-name-part></tp:taxon-name></italic> Mello-Leitao 1942 (<tp:taxon-name><tp:taxon-name-part taxon-name-part-type="family">Clubionidae</tp:taxon-name-part></tp:taxon-name>: <tp:taxon-name><tp:taxon-name-part taxon-name-part-type="subfamily">Eutichurinae</tp:taxon-name-part></tp:taxon-name>).</article-title><source>Beiträge zur Araneologie</source><volume>8</volume>: <fpage>183</fpage>–<lpage>191</lpage>.</mixed-citation></ref><ref id="B20"><mixed-citation xmlns:xlink="http://www.w3.org/1999/xlink" xlink:type="simple"><person-group><name name-style="western"><surname>Marusik</surname><given-names>YM</given-names></name><name name-style="western"><surname>Fomichev</surname><given-names>AA</given-names></name></person-group> (<year>2016</year>) <article-title>A new species of <italic><tp:taxon-name><tp:taxon-name-part taxon-name-part-type="genus">Cheiracanthium</tp:taxon-name-part></tp:taxon-name></italic> (<tp:taxon-name><tp:taxon-name-part taxon-name-part-type="order">Araneae</tp:taxon-name-part></tp:taxon-name>: <tp:taxon-name><tp:taxon-name-part taxon-name-part-type="family">Cheiracanthiidae</tp:taxon-name-part></tp:taxon-name>) from Mongolia.</article-title><source>Indian Journal of Arachnology</source><volume>5</volume>(<issue>1–2</issue>): <fpage>79</fpage>–<lpage>83</lpage>.</mixed-citation></ref><ref id="B1"><mixed-citation xmlns:xlink="http://www.w3.org/1999/xlink" xlink:type="simple"><person-group><name name-style="western"><surname>Bayer</surname><given-names>S</given-names></name></person-group> (<year>2014</year>) <article-title>Miscellaneous notes on European and African <italic><tp:taxon-name><tp:taxon-name-part taxon-name-part-type="genus">Cheiracanthium</tp:taxon-name-part></tp:taxon-name></italic> species (<tp:taxon-name><tp:taxon-name-part taxon-name-part-type="order">Araneae</tp:taxon-name-part></tp:taxon-name>: <tp:taxon-name><tp:taxon-name-part taxon-name-part-type="family">Miturgidae</tp:taxon-name-part></tp:taxon-name>).</article-title><source>Arachnologische Mitteilungen</source><volume>47</volume>: <fpage>19</fpage>–<lpage>34</lpage>. <ext-link xlink:type="simple" ext-link-type="doi" xlink:href="10.5431/aramit4704">https://doi.org/10.5431/aramit4704</ext-link></mixed-citation></ref></ref-list></tp:taxon-treatment>
