# Supplementary material for: New cheiracanthiid spiders from Xishuangbanna rainforest, southwestern China (Araneae, Cheiracanthiidae)
Source: Zookeys. 2020 Jun 11;940:51–77. doi: 10.3897/zookeys.940.51802 (PMC7303227; doi:10.3897/zookeys.940.51802)
Supplement: XML Treatment for Cheiracanthium gou [file zookeys.940.51802-treatment4.xml]

<!DOCTYPE tp:taxon-treatment
  PUBLIC "-//TaxonX//DTD Taxonomic Treatment Publishing DTD v0 20100105//EN" "tax-treatment-NSO.dtd">
<tp:taxon-treatment xmlns:tp="http://www.plazi.org/taxpub"><tp:treatment-meta><kwd-group><label>Taxon classification</label><kwd><named-content xmlns:xlink="http://www.w3.org/1999/xlink" content-type="kingdom">Animalia</named-content></kwd><kwd><named-content xmlns:xlink="http://www.w3.org/1999/xlink" content-type="order">Araneae</named-content></kwd><kwd><named-content xmlns:xlink="http://www.w3.org/1999/xlink" content-type="family">Miturgidae</named-content></kwd></kwd-group><mixed-citation publication-type="journal"><person-group><name><surname>Zhang</surname><given-names>Jianshuang</given-names></name><name><surname>Yu</surname><given-names>Hao</given-names></name><name><surname>Li</surname><given-names>Shuqiang</given-names></name></person-group><article-title>New cheiracanthiid spiders from Xishuangbanna rainforest, southwestern China (<tp:taxon-name><tp:taxon-name-part taxon-name-part-type="order">Araneae</tp:taxon-name-part></tp:taxon-name>, <tp:taxon-name><tp:taxon-name-part taxon-name-part-type="family">Cheiracanthiidae</tp:taxon-name-part></tp:taxon-name>)</article-title><source>Zookeys</source><day>11</day><month>6</month><year>2020</year><volume>940</volume><fpage>51</fpage><lpage>77</lpage><pub-id pub-id-type="doi">10.3897/zookeys.940.51802</pub-id></mixed-citation></tp:treatment-meta><tp:nomenclature><tp:taxon-name><object-id xmlns:xlink="http://www.w3.org/1999/xlink" content-type="arpha" xlink:type="simple">5D81B754-419D-5DCF-B5A7-CAA1EB73BDC2</object-id>
              <tp:taxon-name-part taxon-name-part-type="genus" reg="Cheiracanthium">Cheiracanthium</tp:taxon-name-part>
              <tp:taxon-name-part taxon-name-part-type="species" reg="gou">gou</tp:taxon-name-part>
              <object-id xmlns:xlink="http://www.w3.org/1999/xlink" content-type="zoobank" xlink:type="simple">http://zoobank.org/BC42EBA3-7A0D-44FE-9274-5E5EB8FDB88D</object-id>
            </tp:taxon-name><tp:taxon-authority>Yu &amp; Li </tp:taxon-authority><tp:taxon-status xmlns:xlink="http://www.w3.org/1999/xlink" xlink:type="simple">sp. nov.</tp:taxon-status><xref ref-type="fig" rid="F5">Figures 5</xref><xref ref-type="fig" rid="F7">, 7C</xref><xref ref-type="fig" rid="F8">, 8C</xref><xref ref-type="fig" rid="F9">, 9C</xref><xref ref-type="fig" rid="F10">, 10G–I</xref></tp:nomenclature><tp:treatment-sec sec-type="Holotype" id="SECID0EJLBG"><title>Holotype.</title><p>♂ (IZCAS-Ar 34746, YHCH016), China, Yunnan Province, Xishuangbanna, Mengla County, Menglun Town, Xishuangbanna Tropical Botanical Garden, 48 km landmark in the reserve, seasonal rainforest, <named-content xmlns:xlink="http://www.w3.org/1999/xlink" content-type="dwc:verbatimCoordinates" xlink:type="simple"><named-content content-type="geo-json" specific-use="{&#34;type&#34;:&#34;Point&#34;,&#34;coordinates&#34;:[101.329133,21.978400]}" id="NCID0ESLBG" xlink:type="simple">21°58.704'N, 101°19.748'E</named-content></named-content>, elevation ca. 1088 m, 12.VIII.2011, Guo Zheng leg.</p></tp:treatment-sec><tp:treatment-sec sec-type="etymology" id="SECID0EXLBG"><title>Etymology.</title><p>The specific name is derived from the Chinese pinyin ‘gōu’, which means ‘hook’, and refers to the curved distal tip of the cymbial spur which is shaped like a hook; noun in apposition.</p></tp:treatment-sec><tp:treatment-sec sec-type="diagnosis" id="SECID0E3LBG"><title>Diagnosis.</title><p>Males of this new species can be easily distinguished from all other <italic><tp:taxon-name><tp:taxon-name-part taxon-name-part-type="genus" reg="Cheiracanthium">Cheiracanthium</tp:taxon-name-part></tp:taxon-name></italic> species by the structure of the palp. The retrolateral tibial apophysis consists of a thin distal half and a wide basal half. The cymbial spur is partly membranous proximally and sclerotized distally with the distal tip blunt and thick, hook-shaped (Figs <xref ref-type="fig" rid="F5">5A–C</xref>, <xref ref-type="fig" rid="F7">7C</xref>, <xref ref-type="fig" rid="F8">8C</xref>, <xref ref-type="fig" rid="F9">9C</xref>). By contrast, in almost all known <italic><tp:taxon-name><tp:taxon-name-part taxon-name-part-type="genus" reg="Cheiracanthium">Cheiracanthium</tp:taxon-name-part></tp:taxon-name></italic> species, the retrolateral tibial apophysis and the cymbial spur cannot be easily divided into two parts, and the distal tip of the cymbial spur is usually sharply pointed, such as in <italic><tp:taxon-name><tp:taxon-name-part taxon-name-part-type="genus" reg="Cheiracanthium">C.</tp:taxon-name-part> <tp:taxon-name-part taxon-name-part-type="species" reg="daofeng">daofeng</tp:taxon-name-part></tp:taxon-name></italic> sp. nov. and <italic><tp:taxon-name><tp:taxon-name-part taxon-name-part-type="genus" reg="Cheiracanthium">C.</tp:taxon-name-part> <tp:taxon-name-part taxon-name-part-type="species" reg="duanbi">duanbi</tp:taxon-name-part></tp:taxon-name></italic> sp. nov. (Figs <xref ref-type="fig" rid="F1">1A–C</xref>, <xref ref-type="fig" rid="F3">3A–C</xref>, <xref ref-type="fig" rid="F7">7A, B</xref>, <xref ref-type="fig" rid="F8">8A, B</xref>, <xref ref-type="fig" rid="F9">9A, B</xref>).</p><fig id="F5" position="float" orientation="portrait"><object-id xmlns:xlink="http://www.w3.org/1999/xlink" content-type="doi" xlink:type="simple">10.3897/zookeys.940.51802.figure5</object-id><object-id xmlns:xlink="http://www.w3.org/1999/xlink" content-type="arpha" xlink:type="simple">C73ECA98-30FD-53DA-AF35-9F056C35DB87</object-id><label>Figure 5.</label><caption><p><italic><tp:taxon-name><tp:taxon-name-part taxon-name-part-type="genus" reg="Cheiracanthium">Cheiracanthium</tp:taxon-name-part> <tp:taxon-name-part taxon-name-part-type="species" reg="gou">gou</tp:taxon-name-part></tp:taxon-name></italic> sp. nov., male holotype. <bold>A</bold> Flipped right palp, prolateral view <bold>B</bold> left palp, ventral view <bold>C</bold> left palp, retrolateral view <bold>D</bold> habitus, dorsal view <bold>E</bold> habitus, ventral view <bold>F</bold> habitus, lateral view. Abbreviations: C = conductor; <abbrev xmlns:xlink="http://www.w3.org/1999/xlink" xlink:title="cymbial spur" id="ABBRID0EJPBG" xlink:type="simple">CS</abbrev> = cymbial spur; <abbrev xmlns:xlink="http://www.w3.org/1999/xlink" xlink:title="dorsal tibial apophysis" id="ABBRID0ENPBG" xlink:type="simple">DTA</abbrev> = dorsal tibial apophysis; E = embolus; <abbrev xmlns:xlink="http://www.w3.org/1999/xlink" xlink:title="embolic base" id="ABBRID0ERPBG" xlink:type="simple">EB</abbrev> = embolic base; <abbrev xmlns:xlink="http://www.w3.org/1999/xlink" xlink:title="median apophysis" id="ABBRID0EVPBG" xlink:type="simple">MA</abbrev> = median apophysis; <abbrev xmlns:xlink="http://www.w3.org/1999/xlink" xlink:title="retrolateral tibial apophysis" id="ABBRID0EZPBG" xlink:type="simple">RTA</abbrev> = retrolateral tibial apophysis. Scale bars: 0.2 mm (<bold>A–C</bold>); 1 mm (<bold>D–F</bold>).</p></caption><graphic xmlns:xlink="http://www.w3.org/1999/xlink" xlink:href="zookeys-940-051-g005.jpg" position="float" orientation="portrait" xlink:type="simple" id="oo_420582.jpg"><uri content-type="original_file" xlink:type="simple">https://binary.pensoft.net/fig/420582</uri></graphic></fig></tp:treatment-sec><tp:treatment-sec sec-type="description" id="SECID0EGQBG"><title>Description.</title><p><bold>Male.</bold> Holotype (Fig. <xref ref-type="fig" rid="F6">6D–F</xref>): <abbrev xmlns:xlink="http://www.w3.org/1999/xlink" xlink:title="total body length" id="ABBRID0ESQBG" xlink:type="simple">TL</abbrev> –; <abbrev xmlns:xlink="http://www.w3.org/1999/xlink" xlink:title="carapace length" id="ABBRID0EWQBG" xlink:type="simple">CL</abbrev> 3.63, <abbrev xmlns:xlink="http://www.w3.org/1999/xlink" xlink:title="carapace width" id="ABBRID0E1QBG" xlink:type="simple">CW</abbrev> 2.83, <abbrev xmlns:xlink="http://www.w3.org/1999/xlink" xlink:title="carapace index" id="ABBRID0E5QBG" xlink:type="simple">CI</abbrev> (<abbrev xmlns:xlink="http://www.w3.org/1999/xlink" xlink:title="carapace length / carapace width" id="ABBRID0ECRBG" xlink:type="simple">CL/CW</abbrev>) 1.28; <abbrev xmlns:xlink="http://www.w3.org/1999/xlink" xlink:title="abdomen length" id="ABBRID0EGRBG" xlink:type="simple">AL</abbrev> –, <abbrev xmlns:xlink="http://www.w3.org/1999/xlink" xlink:title="abdomen width" id="ABBRID0EKRBG" xlink:type="simple">AW</abbrev> –. Carapace pale yellow, uniformly coloured, without distinct pattern; cephalic region inconspicuously raised, cervical groove and radial grooves distinct, tegument smooth, clothed with short, fine hairs. Eyes: in dorsal view, both anterior and posterior eye rows recurved, <abbrev xmlns:xlink="http://www.w3.org/1999/xlink" xlink:title="posterior eye row" id="ABBRID0EORBG" xlink:type="simple">PER</abbrev> slightly wider than <abbrev xmlns:xlink="http://www.w3.org/1999/xlink" xlink:title="anterior eye row" id="ABBRID0ESRBG" xlink:type="simple">AER</abbrev>. All eyes dark, on tubercles. Eye sizes and interdistances: <abbrev xmlns:xlink="http://www.w3.org/1999/xlink" xlink:title="ocular area length" id="ABBRID0EWRBG" xlink:type="simple">OAL</abbrev> 0.49, <abbrev xmlns:xlink="http://www.w3.org/1999/xlink" xlink:title="ocular area width" id="ABBRID0E1RBG" xlink:type="simple">OAW</abbrev> 1.32; <abbrev xmlns:xlink="http://www.w3.org/1999/xlink" xlink:title="anterior median eyes" id="ABBRID0E5RBG" xlink:type="simple">AME</abbrev> 0.22, <abbrev xmlns:xlink="http://www.w3.org/1999/xlink" xlink:title="anterior lateral eyes" id="ABBRID0ECSBG" xlink:type="simple">ALE</abbrev> 0.20, <abbrev xmlns:xlink="http://www.w3.org/1999/xlink" xlink:title="posterior median eyes" id="ABBRID0EGSBG" xlink:type="simple">PME</abbrev> 0.17, <abbrev xmlns:xlink="http://www.w3.org/1999/xlink" xlink:title="posterior lateral eyes" id="ABBRID0EKSBG" xlink:type="simple">PLE</abbrev> 0.18; <abbrev xmlns:xlink="http://www.w3.org/1999/xlink" xlink:title="distance between AMEs" id="ABBRID0EOSBG" xlink:type="simple">AME–AME</abbrev> 0.17, <abbrev xmlns:xlink="http://www.w3.org/1999/xlink" xlink:title="distance between AME and ALE" id="ABBRID0ESSBG" xlink:type="simple">AME–ALE</abbrev> 0.18, <abbrev xmlns:xlink="http://www.w3.org/1999/xlink" xlink:title="distance between PMEs" id="ABBRID0EWSBG" xlink:type="simple">PME–PME</abbrev> 0.22, <abbrev xmlns:xlink="http://www.w3.org/1999/xlink" xlink:title="distance between PME and PLE" id="ABBRID0E1SBG" xlink:type="simple">PME–PLE</abbrev> 0.28; <abbrev xmlns:xlink="http://www.w3.org/1999/xlink" xlink:title="MOQ anterior width" id="ABBRID0E5SBG" xlink:type="simple">MOQA</abbrev> 0.53, <abbrev xmlns:xlink="http://www.w3.org/1999/xlink" xlink:title="MOQ posterior width" id="ABBRID0ECTBG" xlink:type="simple">MOQP</abbrev> 0.58, <abbrev xmlns:xlink="http://www.w3.org/1999/xlink" xlink:title="clypeal length" id="ABBRID0EGTBG" xlink:type="simple">CLL</abbrev> 0.09. Chelicerae with three teeth on promargin and three on retromargin, with long red fangs. Sternum pale yellow, <abbrev xmlns:xlink="http://www.w3.org/1999/xlink" xlink:title="sternum length" id="ABBRID0EKTBG" xlink:type="simple">STL</abbrev> 1.67, <abbrev xmlns:xlink="http://www.w3.org/1999/xlink" xlink:title="sternum width" id="ABBRID0EOTBG" xlink:type="simple">STW</abbrev> 1.32. Labium and endites orange. Legs distinctly long, yellowish white, with brown metatarsi and tarsi, without distinct markings. Leg measurements: I 32.75 (8.38, 1.062, 11.29, 2.46), II – (5.32, –, –, –), III missing, IV 22.07 (6.4, 6.34, 7.72, 1.61); <abbrev xmlns:xlink="http://www.w3.org/1999/xlink" xlink:title="leg I / carapace length" id="ABBRID0ESTBG" xlink:type="simple">LL/CL</abbrev> 9.02. Abdomen missing.</p><p>Palp (Figs <xref ref-type="fig" rid="F5">5A–C</xref>, <xref ref-type="fig" rid="F7">7C</xref>, <xref ref-type="fig" rid="F8">8C</xref>, <xref ref-type="fig" rid="F9">9C</xref>, <xref ref-type="fig" rid="F10">10G–I</xref>). Tibia with two apophyses: long and sclerotized retrolateral apophysis, ca. 1/3 of palpal tibia length, with thin distal half and wide basal half; and a short, thin, stalk-like dorsal apophysis; cymbial spur short, ca. 1/3 of cymbium length, partly membranous proximally, heavily sclerotized distally, distal tip curved and blunt; cymbial fold poorly developed and indistinct in ventral and retrolateral views for ca. 1/2 the length of cymbium; tip of cymbium long, ca. 1/2 of cymbium length. Bulb elongated, 1.5 times longer than wide; median apophysis long and hyaline, more than 1/2 of tegulum length, with wide base, thin middle part, and hook-shaped tip; embolus originates at ca. 1 o’clock position, surrounds base, and ends atop conductor at distal end of tegulum; conductor short, thick, membranous.</p><p><bold>Female.</bold> Unknown.</p></tp:treatment-sec><tp:treatment-sec sec-type="comments" id="SECID0EQUBG"><title>Comments.</title><p>According to the <xref ref-type="bibr" rid="B31">WSC (2020)</xref>, a total of ten <italic><tp:taxon-name><tp:taxon-name-part taxon-name-part-type="genus" reg="Cheiracanthium">Cheiracanthium</tp:taxon-name-part></tp:taxon-name></italic> species from China are known only from females: <italic><tp:taxon-name><tp:taxon-name-part taxon-name-part-type="genus" reg="Cheiracanthium">C.</tp:taxon-name-part> <tp:taxon-name-part taxon-name-part-type="species" reg="approximatum">approximatum</tp:taxon-name-part></tp:taxon-name></italic> O. P.-Cambridge, 1885, <italic><tp:taxon-name><tp:taxon-name-part taxon-name-part-type="genus" reg="Cheiracanthium">C.</tp:taxon-name-part> <tp:taxon-name-part taxon-name-part-type="species" reg="escaladae">escaladae</tp:taxon-name-part></tp:taxon-name></italic> Barrion et al., 2013, <italic><tp:taxon-name><tp:taxon-name-part taxon-name-part-type="genus" reg="Cheiracanthium">C.</tp:taxon-name-part> <tp:taxon-name-part taxon-name-part-type="species" reg="fujianense">fujianense</tp:taxon-name-part></tp:taxon-name></italic> Gong, 1983, <italic><tp:taxon-name><tp:taxon-name-part taxon-name-part-type="genus" reg="Cheiracanthium">C.</tp:taxon-name-part> <tp:taxon-name-part taxon-name-part-type="species" reg="hypocyrtum">hypocyrtum</tp:taxon-name-part></tp:taxon-name></italic> Zhang &amp; Zhu, 1993, <italic><tp:taxon-name><tp:taxon-name-part taxon-name-part-type="genus" reg="Cheiracanthium">C.</tp:taxon-name-part> <tp:taxon-name-part taxon-name-part-type="species" reg="liuyangense">liuyangense</tp:taxon-name-part></tp:taxon-name></italic> Xie et al., 1996, <italic><tp:taxon-name><tp:taxon-name-part taxon-name-part-type="genus" reg="Cheiracanthium">C.</tp:taxon-name-part> <tp:taxon-name-part taxon-name-part-type="species" reg="olliforme">olliforme</tp:taxon-name-part></tp:taxon-name></italic> Zhang &amp; Zhu, 1993, <italic><tp:taxon-name><tp:taxon-name-part taxon-name-part-type="genus" reg="Cheiracanthium">C.</tp:taxon-name-part> <tp:taxon-name-part taxon-name-part-type="species" reg="potanini">potanini</tp:taxon-name-part></tp:taxon-name></italic> Schenkel, 1963, <italic><tp:taxon-name><tp:taxon-name-part taxon-name-part-type="genus" reg="Cheiracanthium">C.</tp:taxon-name-part> <tp:taxon-name-part taxon-name-part-type="species" reg="solidum">solidum</tp:taxon-name-part></tp:taxon-name></italic> Zhang et al., 1993, <italic><tp:taxon-name><tp:taxon-name-part taxon-name-part-type="genus" reg="Cheiracanthium">C.</tp:taxon-name-part> <tp:taxon-name-part taxon-name-part-type="species" reg="sphaericum">sphaericum</tp:taxon-name-part></tp:taxon-name></italic> Zhang et al., 1993, and <italic><tp:taxon-name><tp:taxon-name-part taxon-name-part-type="genus" reg="Cheiracanthium">C.</tp:taxon-name-part> <tp:taxon-name-part taxon-name-part-type="species" reg="longtailen">longtailen</tp:taxon-name-part></tp:taxon-name></italic> Xu, 1993. Among them, <italic><tp:taxon-name><tp:taxon-name-part taxon-name-part-type="genus" reg="Cheiracanthium">C.</tp:taxon-name-part> <tp:taxon-name-part taxon-name-part-type="species" reg="escaladae">escaladae</tp:taxon-name-part></tp:taxon-name></italic> is supposedly a <italic><tp:taxon-name><tp:taxon-name-part taxon-name-part-type="genus" reg="Clubiona">Clubiona</tp:taxon-name-part></tp:taxon-name></italic> species based on epigyne morphology, <italic><tp:taxon-name><tp:taxon-name-part taxon-name-part-type="genus" reg="Cheiracanthium">C.</tp:taxon-name-part> <tp:taxon-name-part taxon-name-part-type="species" reg="approximatum">approximatum</tp:taxon-name-part></tp:taxon-name></italic> and <italic><tp:taxon-name><tp:taxon-name-part taxon-name-part-type="genus" reg="Cheiracanthium">C.</tp:taxon-name-part> <tp:taxon-name-part taxon-name-part-type="species" reg="potanini">potanini</tp:taxon-name-part></tp:taxon-name></italic> are doubtful or invalid species because of the poor original illustrations and descriptions, <italic><tp:taxon-name><tp:taxon-name-part taxon-name-part-type="genus" reg="Cheiracanthium">C.</tp:taxon-name-part> <tp:taxon-name-part taxon-name-part-type="species" reg="liuyangense">liuyangense</tp:taxon-name-part></tp:taxon-name></italic> may be a synonym of <italic><tp:taxon-name><tp:taxon-name-part taxon-name-part-type="genus" reg="Cheiracanthium">C.</tp:taxon-name-part> <tp:taxon-name-part taxon-name-part-type="species" reg="taegense">taegense</tp:taxon-name-part></tp:taxon-name></italic> Paik, 1990, and <italic><tp:taxon-name><tp:taxon-name-part taxon-name-part-type="genus" reg="Cheiracanthium">C.</tp:taxon-name-part> <tp:taxon-name-part taxon-name-part-type="species" reg="longtailen">longtailen</tp:taxon-name-part></tp:taxon-name></italic> is considered a junior synonym of <italic><tp:taxon-name><tp:taxon-name-part taxon-name-part-type="genus" reg="Cheiracanthium">C.</tp:taxon-name-part> <tp:taxon-name-part taxon-name-part-type="species" reg="pichoni">pichoni</tp:taxon-name-part></tp:taxon-name></italic> Schenkel, 1963. The remaining five species can be tentatively considered valid species. In addition, <italic><tp:taxon-name><tp:taxon-name-part taxon-name-part-type="genus" reg="Cheiracanthium">C.</tp:taxon-name-part> <tp:taxon-name-part taxon-name-part-type="species" reg="spectabile">spectabile</tp:taxon-name-part></tp:taxon-name></italic> (Thorell, 1887) from Myanmar is known by the male but is not illustrated. We cannot rule out the possibility that the above six species are conspecific to <italic><tp:taxon-name><tp:taxon-name-part taxon-name-part-type="genus" reg="Cheiracanthium">C.</tp:taxon-name-part> <tp:taxon-name-part taxon-name-part-type="species" reg="gou">gou</tp:taxon-name-part></tp:taxon-name></italic> sp. nov.</p></tp:treatment-sec><tp:treatment-sec sec-type="distribution" id="SECID0EZ2BG"><title>Distribution.</title><p>Known only from the type locality, Xishuangbanna, Yunnan, China.</p></tp:treatment-sec><tp:treatment-sec><!--Section generated to contain objects referenced in tp:taxon-treatment.--><fig id="F7" position="float" orientation="portrait"><object-id xmlns:xlink="http://www.w3.org/1999/xlink" content-type="doi" xlink:type="simple">10.3897/zookeys.940.51802.figure7</object-id><object-id xmlns:xlink="http://www.w3.org/1999/xlink" content-type="arpha" xlink:type="simple">5E4EF262-DB81-5125-A491-1D55F6F07570</object-id><label>Figure 7.</label><caption><p><italic><tp:taxon-name><tp:taxon-name-part taxon-name-part-type="genus" reg="Cheiracanthium">Cheiracanthium</tp:taxon-name-part></tp:taxon-name></italic> spp., left palp, ventral view. <bold>A</bold><italic><tp:taxon-name><tp:taxon-name-part taxon-name-part-type="genus" reg="Cheiracanthium">C.</tp:taxon-name-part> <tp:taxon-name-part taxon-name-part-type="species" reg="daofeng">daofeng</tp:taxon-name-part></tp:taxon-name></italic> sp. nov., male holotype <bold>B</bold><italic><tp:taxon-name><tp:taxon-name-part taxon-name-part-type="genus" reg="Cheiracanthium">C.</tp:taxon-name-part> <tp:taxon-name-part taxon-name-part-type="species" reg="duanbi">duanbi</tp:taxon-name-part></tp:taxon-name></italic> sp. nov., male holotype <bold>C</bold><italic><tp:taxon-name><tp:taxon-name-part taxon-name-part-type="genus" reg="Cheiracanthium">C.</tp:taxon-name-part> <tp:taxon-name-part taxon-name-part-type="species" reg="gou">gou</tp:taxon-name-part></tp:taxon-name></italic> sp. nov., male holotype. Abbreviations: C = conductor; <abbrev xmlns:xlink="http://www.w3.org/1999/xlink" xlink:title="cymbial fold" id="ABBRID0EMFAI" xlink:type="simple">CF</abbrev> = cymbial fold; <abbrev xmlns:xlink="http://www.w3.org/1999/xlink" xlink:title="cymbial spur" id="ABBRID0EQFAI" xlink:type="simple">CS</abbrev> = cymbial spur; E = embolus; <abbrev xmlns:xlink="http://www.w3.org/1999/xlink" xlink:title="embolic base" id="ABBRID0EUFAI" xlink:type="simple">EB</abbrev> = embolic base; <abbrev xmlns:xlink="http://www.w3.org/1999/xlink" xlink:title="median apophysis" id="ABBRID0EYFAI" xlink:type="simple">MA</abbrev> = median apophysis; <abbrev xmlns:xlink="http://www.w3.org/1999/xlink" xlink:title="retrolateral tibial apophysis" id="ABBRID0E3FAI" xlink:type="simple">RTA</abbrev> = prolateral tibial apophysis; <abbrev xmlns:xlink="http://www.w3.org/1999/xlink" xlink:title="retrolateral tibial apophysis" id="ABBRID0EAGAI" xlink:type="simple">RTA</abbrev> = retrolateral tibial apophysis. Scale bars: 0.2 mm.</p></caption><graphic xmlns:xlink="http://www.w3.org/1999/xlink" xlink:href="zookeys-940-051-g007.jpg" position="float" orientation="portrait" xlink:type="simple" id="oo_420584.jpg"><uri content-type="original_file" xlink:type="simple">https://binary.pensoft.net/fig/420584</uri></graphic></fig><fig id="F8" position="float" orientation="portrait"><object-id xmlns:xlink="http://www.w3.org/1999/xlink" content-type="doi" xlink:type="simple">10.3897/zookeys.940.51802.figure8</object-id><object-id xmlns:xlink="http://www.w3.org/1999/xlink" content-type="arpha" xlink:type="simple">EB30DA86-9C0F-5205-8155-D50073055BE8</object-id><label>Figure 8.</label><caption><p><italic><tp:taxon-name><tp:taxon-name-part taxon-name-part-type="genus" reg="Cheiracanthium">Cheiracanthium</tp:taxon-name-part></tp:taxon-name></italic> spp., left palp, retrolateral view. <bold>A</bold><italic><tp:taxon-name><tp:taxon-name-part taxon-name-part-type="genus" reg="Cheiracanthium">C.</tp:taxon-name-part> <tp:taxon-name-part taxon-name-part-type="species" reg="daofeng">daofeng</tp:taxon-name-part></tp:taxon-name></italic> sp. nov., male holotype <bold>B</bold><italic><tp:taxon-name><tp:taxon-name-part taxon-name-part-type="genus" reg="Cheiracanthium">C.</tp:taxon-name-part> <tp:taxon-name-part taxon-name-part-type="species" reg="duanbi">duanbi</tp:taxon-name-part></tp:taxon-name></italic> sp. nov., male holotype <bold>C</bold><italic><tp:taxon-name><tp:taxon-name-part taxon-name-part-type="genus" reg="Cheiracanthium">C.</tp:taxon-name-part> <tp:taxon-name-part taxon-name-part-type="species" reg="gou">gou</tp:taxon-name-part></tp:taxon-name></italic> sp. nov., male holotype. Abbreviations: C = conductor; <abbrev xmlns:xlink="http://www.w3.org/1999/xlink" xlink:title="cymbial fold" id="ABBRID0EEQAI" xlink:type="simple">CF</abbrev> = cymbial fold; <abbrev xmlns:xlink="http://www.w3.org/1999/xlink" xlink:title="cymbial spur" id="ABBRID0EIQAI" xlink:type="simple">CS</abbrev> = cymbial spur; <abbrev xmlns:xlink="http://www.w3.org/1999/xlink" xlink:title="dorsal tibial apophysis" id="ABBRID0EMQAI" xlink:type="simple">DTA</abbrev> = dorsal tibial apophysis; E = embolus; <abbrev xmlns:xlink="http://www.w3.org/1999/xlink" xlink:title="embolic base" id="ABBRID0EQQAI" xlink:type="simple">EB</abbrev> = embolic base; <abbrev xmlns:xlink="http://www.w3.org/1999/xlink" xlink:title="median apophysis" id="ABBRID0EUQAI" xlink:type="simple">MA</abbrev> = median apophysis; <abbrev xmlns:xlink="http://www.w3.org/1999/xlink" xlink:title="retrolateral tibial apophysis" id="ABBRID0EYQAI" xlink:type="simple">RTA</abbrev> = retrolateral tibial apophysis. Scale bars: 0.2 mm.</p></caption><graphic xmlns:xlink="http://www.w3.org/1999/xlink" xlink:href="zookeys-940-051-g008.jpg" position="float" orientation="portrait" xlink:type="simple" id="oo_420585.jpg"><uri content-type="original_file" xlink:type="simple">https://binary.pensoft.net/fig/420585</uri></graphic></fig><fig id="F9" position="float" orientation="portrait"><object-id xmlns:xlink="http://www.w3.org/1999/xlink" content-type="doi" xlink:type="simple">10.3897/zookeys.940.51802.figure9</object-id><object-id xmlns:xlink="http://www.w3.org/1999/xlink" content-type="arpha" xlink:type="simple">CB8DABAF-E500-50E1-80C2-DF22F9FC6731</object-id><label>Figure 9.</label><caption><p><italic><tp:taxon-name><tp:taxon-name-part taxon-name-part-type="genus" reg="Cheiracanthium">Cheiracanthium</tp:taxon-name-part></tp:taxon-name></italic> spp., left palp, dorsal view. <bold>A</bold><italic><tp:taxon-name><tp:taxon-name-part taxon-name-part-type="genus" reg="Cheiracanthium">C.</tp:taxon-name-part> <tp:taxon-name-part taxon-name-part-type="species" reg="daofeng">daofeng</tp:taxon-name-part></tp:taxon-name></italic> sp. nov., male holotype <bold>B</bold><italic><tp:taxon-name><tp:taxon-name-part taxon-name-part-type="genus" reg="Cheiracanthium">C.</tp:taxon-name-part> <tp:taxon-name-part taxon-name-part-type="species" reg="duanbi">duanbi</tp:taxon-name-part></tp:taxon-name></italic> sp. nov., male holotype <bold>C</bold><italic><tp:taxon-name><tp:taxon-name-part taxon-name-part-type="genus" reg="Cheiracanthium">C.</tp:taxon-name-part> <tp:taxon-name-part taxon-name-part-type="species" reg="gou">gou</tp:taxon-name-part></tp:taxon-name></italic> sp. nov., male holotype. Abbreviations: <abbrev xmlns:xlink="http://www.w3.org/1999/xlink" xlink:title="cymbial fold" id="ABBRID0EXSAI" xlink:type="simple">CF</abbrev> = cymbial fold; <abbrev xmlns:xlink="http://www.w3.org/1999/xlink" xlink:title="cymbial spur" id="ABBRID0E2SAI" xlink:type="simple">CS</abbrev> = cymbial spur; <abbrev xmlns:xlink="http://www.w3.org/1999/xlink" xlink:title="dorsal tibial apophysis" id="ABBRID0E6SAI" xlink:type="simple">DTA</abbrev> = dorsal tibial apophysis; <abbrev xmlns:xlink="http://www.w3.org/1999/xlink" xlink:title="prolateral tibial apophysis" id="ABBRID0EDTAI" xlink:type="simple">PTA</abbrev> = prolateral tibial apophysis; <abbrev xmlns:xlink="http://www.w3.org/1999/xlink" xlink:title="retrolateral tibial apophysis" id="ABBRID0EHTAI" xlink:type="simple">RTA</abbrev> = retrolateral tibial apophysis. Scale bars: 0.2 mm.</p></caption><graphic xmlns:xlink="http://www.w3.org/1999/xlink" xlink:href="zookeys-940-051-g009.jpg" position="float" orientation="portrait" xlink:type="simple" id="oo_420586.jpg"><uri content-type="original_file" xlink:type="simple">https://binary.pensoft.net/fig/420586</uri></graphic></fig><fig id="F10" position="float" orientation="portrait"><object-id xmlns:xlink="http://www.w3.org/1999/xlink" content-type="doi" xlink:type="simple">10.3897/zookeys.940.51802.figure10</object-id><object-id xmlns:xlink="http://www.w3.org/1999/xlink" content-type="arpha" xlink:type="simple">94F2AC1A-2217-5C6E-BC34-1F3413FC67F0</object-id><label>Figure 10.</label><caption><p><italic><tp:taxon-name><tp:taxon-name-part taxon-name-part-type="genus" reg="Cheiracanthium">Cheiracanthium</tp:taxon-name-part></tp:taxon-name></italic> spp., left bulb, prolateral view (<bold>A, D, G</bold>), ventral view (<bold>B, E, H</bold>), retrolateral view (<bold>C, F, I</bold>).<bold>A–C</bold><italic><tp:taxon-name><tp:taxon-name-part taxon-name-part-type="genus" reg="Cheiracanthium">C.</tp:taxon-name-part> <tp:taxon-name-part taxon-name-part-type="species" reg="daofeng">daofeng</tp:taxon-name-part></tp:taxon-name></italic> sp. nov. <bold>D–F</bold><italic><tp:taxon-name><tp:taxon-name-part taxon-name-part-type="genus" reg="Cheiracanthium">C.</tp:taxon-name-part> <tp:taxon-name-part taxon-name-part-type="species" reg="duanbi">duanbi</tp:taxon-name-part></tp:taxon-name></italic> sp. nov. <bold>G–I</bold><italic><tp:taxon-name><tp:taxon-name-part taxon-name-part-type="genus" reg="Cheiracanthium">C.</tp:taxon-name-part> <tp:taxon-name-part taxon-name-part-type="species" reg="gou">gou</tp:taxon-name-part></tp:taxon-name></italic> sp. nov. Abbreviations: C = conductor; E = embolus; <abbrev xmlns:xlink="http://www.w3.org/1999/xlink" xlink:title="embolic base" id="ABBRID0EMVAI" xlink:type="simple">EB</abbrev> = embolic base; <abbrev xmlns:xlink="http://www.w3.org/1999/xlink" xlink:title="median apophysis" id="ABBRID0EQVAI" xlink:type="simple">MA</abbrev> = median apophysis. Scale bars: 0.2 mm.</p></caption><graphic xmlns:xlink="http://www.w3.org/1999/xlink" xlink:href="zookeys-940-051-g010.jpg" position="float" orientation="portrait" xlink:type="simple" id="oo_420587.jpg"><uri content-type="original_file" xlink:type="simple">https://binary.pensoft.net/fig/420587</uri></graphic></fig><fig id="F1" position="float" orientation="portrait"><object-id xmlns:xlink="http://www.w3.org/1999/xlink" content-type="doi" xlink:type="simple">10.3897/zookeys.940.51802.figure1</object-id><object-id xmlns:xlink="http://www.w3.org/1999/xlink" content-type="arpha" xlink:type="simple">A47E5676-8447-5226-9EA3-FF1D4B2E8B9B</object-id><label>Figure 1.</label><caption><p>Palp of <italic><tp:taxon-name><tp:taxon-name-part taxon-name-part-type="genus" reg="Cheiracanthium">Cheiracanthium</tp:taxon-name-part> <tp:taxon-name-part taxon-name-part-type="species" reg="daofeng">daofeng</tp:taxon-name-part></tp:taxon-name></italic> sp. nov., male holotype. <bold>A</bold> Prolateral view <bold>B</bold> ventral view <bold>C</bold> retrolateral view. Abbreviations: C = conductor; <abbrev xmlns:xlink="http://www.w3.org/1999/xlink" xlink:title="cymbial fold" id="ABBRID0EVIAG" xlink:type="simple">CF</abbrev> = cymbial fold; <abbrev xmlns:xlink="http://www.w3.org/1999/xlink" xlink:title="cymbial spur" id="ABBRID0EZIAG" xlink:type="simple">CS</abbrev> = cymbial spur; <abbrev xmlns:xlink="http://www.w3.org/1999/xlink" xlink:title="dorsal tibial apophysis" id="ABBRID0E4IAG" xlink:type="simple">DTA</abbrev> = dorsal tibial apophysis; E = embolus; <abbrev xmlns:xlink="http://www.w3.org/1999/xlink" xlink:title="embolic base" id="ABBRID0EBJAG" xlink:type="simple">EB</abbrev> = embolic base; <abbrev xmlns:xlink="http://www.w3.org/1999/xlink" xlink:title="median apophysis" id="ABBRID0EFJAG" xlink:type="simple">MA</abbrev> = median apophysis; <abbrev xmlns:xlink="http://www.w3.org/1999/xlink" xlink:title="retrolateral tibial apophysis" id="ABBRID0EJJAG" xlink:type="simple">RTA</abbrev> = retrolateral tibial apophysis. Scale bar: 0.2 mm.</p></caption><graphic xmlns:xlink="http://www.w3.org/1999/xlink" xlink:href="zookeys-940-051-g001.jpg" position="float" orientation="portrait" xlink:type="simple" id="oo_420578.jpg"><uri content-type="original_file" xlink:type="simple">https://binary.pensoft.net/fig/420578</uri></graphic></fig><fig id="F3" position="float" orientation="portrait"><object-id xmlns:xlink="http://www.w3.org/1999/xlink" content-type="doi" xlink:type="simple">10.3897/zookeys.940.51802.figure3</object-id><object-id xmlns:xlink="http://www.w3.org/1999/xlink" content-type="arpha" xlink:type="simple">46F021B9-B116-5586-8DE1-5DA1B7063F76</object-id><label>Figure 3.</label><caption><p>Palp of <italic><tp:taxon-name><tp:taxon-name-part taxon-name-part-type="genus" reg="Cheiracanthium">Cheiracanthium</tp:taxon-name-part> <tp:taxon-name-part taxon-name-part-type="species" reg="daofeng">daofeng</tp:taxon-name-part></tp:taxon-name></italic> sp. nov., male holotype. <bold>A</bold> Prolateral view <bold>B</bold> ventral view <bold>C</bold> retrolateral view. Abbreviations: C = conductor; <abbrev xmlns:xlink="http://www.w3.org/1999/xlink" xlink:title="cymbial fold" id="ABBRID0EW5AG" xlink:type="simple">CF</abbrev> = cymbial fold; <abbrev xmlns:xlink="http://www.w3.org/1999/xlink" xlink:title="cymbial spur" id="ABBRID0E15AG" xlink:type="simple">CS</abbrev> = cymbial spur; E = embolus; <abbrev xmlns:xlink="http://www.w3.org/1999/xlink" xlink:title="embolic base" id="ABBRID0E55AG" xlink:type="simple">EB</abbrev> = embolic base; <abbrev xmlns:xlink="http://www.w3.org/1999/xlink" xlink:title="median apophysis" id="ABBRID0EC6AG" xlink:type="simple">MA</abbrev> = median apophysis; <abbrev xmlns:xlink="http://www.w3.org/1999/xlink" xlink:title="prolateral tibial apophysis" id="ABBRID0EG6AG" xlink:type="simple">PTA</abbrev> = prolateral apophysis; <abbrev xmlns:xlink="http://www.w3.org/1999/xlink" xlink:title="retrolateral tibial apophysis" id="ABBRID0EK6AG" xlink:type="simple">RTA</abbrev> = retrolateral tibial apophysis. Scale bars: 0.2 mm.</p></caption><graphic xmlns:xlink="http://www.w3.org/1999/xlink" xlink:href="zookeys-940-051-g003.jpg" position="float" orientation="portrait" xlink:type="simple" id="oo_420580.jpg"><uri content-type="original_file" xlink:type="simple">https://binary.pensoft.net/fig/420580</uri></graphic></fig><fig id="F6" position="float" orientation="portrait"><object-id xmlns:xlink="http://www.w3.org/1999/xlink" content-type="doi" xlink:type="simple">10.3897/zookeys.940.51802.figure6</object-id><object-id xmlns:xlink="http://www.w3.org/1999/xlink" content-type="arpha" xlink:type="simple">1502D4B7-5B97-5D76-BC33-DCAE1F8B5A21</object-id><label>Figure 6.</label><caption><p><italic><tp:taxon-name><tp:taxon-name-part taxon-name-part-type="genus" reg="Cheiracanthium">Cheiracanthium</tp:taxon-name-part> <tp:taxon-name-part taxon-name-part-type="species" reg="wuquan">wuquan</tp:taxon-name-part></tp:taxon-name></italic> sp. nov., female holotype. <bold>A</bold> Habitus, dorsal view <bold>B</bold> habitus, ventral view <bold>C</bold> epigyne, intact, ventral view <bold>D</bold> epigyne, cleared, ventral view <bold>E</bold> vulva, cleared, dorsal view <bold>F</bold> epigyne, cleared and embedded in Arabic gum, ventral view <bold>G</bold> vulva, cleared and embedded in Arabic gum, dorsal view. Abbreviations: A = atrium; <abbrev xmlns:xlink="http://www.w3.org/1999/xlink" xlink:title="atrial anterior margin" id="ABBRID0E4CAI" xlink:type="simple">AAM</abbrev> = atrial anterior margin; <abbrev xmlns:xlink="http://www.w3.org/1999/xlink" xlink:title="copulatory duct" id="ABBRID0EBDAI" xlink:type="simple">CD</abbrev> = copulatory duct; <abbrev xmlns:xlink="http://www.w3.org/1999/xlink" xlink:title="copulatory opening" id="ABBRID0EFDAI" xlink:type="simple">CO</abbrev> = copulatory opening; <abbrev xmlns:xlink="http://www.w3.org/1999/xlink" xlink:title="fertilisation duct" id="ABBRID0EJDAI" xlink:type="simple">FD</abbrev> = fertilization duct; R = receptacle. Scale bars: 1 mm (<bold>A, B</bold>); 0.2 mm (<bold>C–G</bold>).</p></caption><graphic xmlns:xlink="http://www.w3.org/1999/xlink" xlink:href="zookeys-940-051-g006.jpg" position="float" orientation="portrait" xlink:type="simple" id="oo_420583.jpg"><uri content-type="original_file" xlink:type="simple">https://binary.pensoft.net/fig/420583</uri></graphic></fig></tp:treatment-sec><ref-list><ref id="B31"><mixed-citation xmlns:xlink="http://www.w3.org/1999/xlink" xlink:type="simple"><institution xlink:type="simple">WSC</institution> (<year>2020</year>) World Spider Catalog. Version 21.0. Natural History Museum Bern. <ext-link xlink:type="simple" ext-link-type="uri" xlink:href="http://wsc.nmbe.ch">http://wsc.nmbe.ch</ext-link> [accessed on 15 April 2020]</mixed-citation></ref></ref-list></tp:taxon-treatment>
