# Supplementary material for: New cheiracanthiid spiders from Xishuangbanna rainforest, southwestern China (Araneae, Cheiracanthiidae)
Source: Zookeys. 2020 Jun 11;940:51–77. doi: 10.3897/zookeys.940.51802 (PMC7303227; doi:10.3897/zookeys.940.51802)
Supplement: XML Treatment for Cheiracanthium wuquan [file zookeys.940.51802-treatment5.xml]

<!DOCTYPE tp:taxon-treatment
  PUBLIC "-//TaxonX//DTD Taxonomic Treatment Publishing DTD v0 20100105//EN" "tax-treatment-NSO.dtd">
<tp:taxon-treatment xmlns:tp="http://www.plazi.org/taxpub"><tp:treatment-meta><kwd-group><label>Taxon classification</label><kwd><named-content xmlns:xlink="http://www.w3.org/1999/xlink" content-type="kingdom">Animalia</named-content></kwd><kwd><named-content xmlns:xlink="http://www.w3.org/1999/xlink" content-type="order">Araneae</named-content></kwd><kwd><named-content xmlns:xlink="http://www.w3.org/1999/xlink" content-type="family">Miturgidae</named-content></kwd></kwd-group><mixed-citation publication-type="journal"><person-group><name><surname>Zhang</surname><given-names>Jianshuang</given-names></name><name><surname>Yu</surname><given-names>Hao</given-names></name><name><surname>Li</surname><given-names>Shuqiang</given-names></name></person-group><article-title>New cheiracanthiid spiders from Xishuangbanna rainforest, southwestern China (<tp:taxon-name><tp:taxon-name-part taxon-name-part-type="order">Araneae</tp:taxon-name-part></tp:taxon-name>, <tp:taxon-name><tp:taxon-name-part taxon-name-part-type="family">Cheiracanthiidae</tp:taxon-name-part></tp:taxon-name>)</article-title><source>Zookeys</source><day>11</day><month>6</month><year>2020</year><volume>940</volume><fpage>51</fpage><lpage>77</lpage><pub-id pub-id-type="doi">10.3897/zookeys.940.51802</pub-id></mixed-citation></tp:treatment-meta><tp:nomenclature><tp:taxon-name><object-id xmlns:xlink="http://www.w3.org/1999/xlink" content-type="arpha" xlink:type="simple">4DDCCB48-74A1-5B24-88E2-664A376BEDED</object-id>
              <tp:taxon-name-part taxon-name-part-type="genus" reg="Cheiracanthium">Cheiracanthium</tp:taxon-name-part>
              <tp:taxon-name-part taxon-name-part-type="species" reg="wuquan">wuquan</tp:taxon-name-part>
              <object-id xmlns:xlink="http://www.w3.org/1999/xlink" content-type="zoobank" xlink:type="simple">http://zoobank.org/6BEB7F25-F29A-47A9-BFAB-E5D11EDECC36</object-id>
            </tp:taxon-name><tp:taxon-authority>Yu &amp; Li </tp:taxon-authority><tp:taxon-status xmlns:xlink="http://www.w3.org/1999/xlink" xlink:type="simple">sp. nov.</tp:taxon-status><xref ref-type="fig" rid="F6">Figure 6</xref></tp:nomenclature><tp:treatment-sec sec-type="Holotype" id="SECID0EL4BG"><title>Holotype.</title><p>♀ (IZCAS-Ar 34747, YHCH020), China, Yunnan Province, Xishuangbanna, Mengla County, Menglun Town, Xishuangbanna Tropical Botanical Garden, 48 km landmark in the reserve, seasonal rainforest; <named-content xmlns:xlink="http://www.w3.org/1999/xlink" content-type="dwc:verbatimCoordinates" xlink:type="simple"><named-content content-type="geo-json" specific-use="{&#34;type&#34;:&#34;Point&#34;,&#34;coordinates&#34;:[101.329133,21.978400]}" id="NCID0EU4BG" xlink:type="simple">21°58.704'N, 101°19.748'E</named-content></named-content>, elevation ca. 1088 m, 12.VIII.2011, Guo Zheng leg.</p></tp:treatment-sec><tp:treatment-sec sec-type="etymology" id="SECID0EZ4BG"><title>Etymology.</title><p>The specific name is derived from the Chinese pinyin ‘wǔ quān’, which means ‘five loops’, and refers to the coiled copulatory ducts, forming five entwined coils; noun in apposition.</p></tp:treatment-sec><tp:treatment-sec sec-type="diagnosis" id="SECID0E54BG"><title>Diagnosis.</title><p>The female of the new species is similar to those of <italic><tp:taxon-name><tp:taxon-name-part taxon-name-part-type="genus" reg="Cheiracanthium">C.</tp:taxon-name-part> <tp:taxon-name-part taxon-name-part-type="species" reg="japonicum">japonicum</tp:taxon-name-part></tp:taxon-name></italic> Bösenberg &amp; Strand, 1906 (<xref ref-type="bibr" rid="B36">Zhu and Zhang 2011</xref>: 341, fig. 246A, B), <italic><tp:taxon-name><tp:taxon-name-part taxon-name-part-type="genus" reg="Cheiracanthium">C.</tp:taxon-name-part> <tp:taxon-name-part taxon-name-part-type="species" reg="simaoense">simaoense</tp:taxon-name-part></tp:taxon-name></italic> Zhang &amp; Yin, 1999 (<xref ref-type="bibr" rid="B35">Zhang and Yin 1999</xref>: 286, figs 6, 7), <italic><tp:taxon-name><tp:taxon-name-part taxon-name-part-type="genus" reg="Cheiracanthium">C.</tp:taxon-name-part> <tp:taxon-name-part taxon-name-part-type="species" reg="turiae">turiae</tp:taxon-name-part></tp:taxon-name></italic> Strand, 1917 (<xref ref-type="bibr" rid="B7">Deeleman-Reinhold 2001</xref>: 234, figs 292, 293), and <italic><tp:taxon-name><tp:taxon-name-part taxon-name-part-type="genus" reg="Cheiracanthium">C.</tp:taxon-name-part> <tp:taxon-name-part taxon-name-part-type="species" reg="virescens">virescens</tp:taxon-name-part></tp:taxon-name></italic> (Sundevall, 1833) (<xref ref-type="bibr" rid="B36">Zhu and Zhang 2011</xref>: 346, fig. 250A, B) by the general shape of the atrium and receptacles and the coiling of the copulatory duct around the distal part of the receptacle. The new species can be easily distinguished by the different number of copulatory duct coils (copulatory ducts with five turns in <italic><tp:taxon-name><tp:taxon-name-part taxon-name-part-type="genus" reg="Cheiracanthium">C.</tp:taxon-name-part> <tp:taxon-name-part taxon-name-part-type="species" reg="wuquan">wuquan</tp:taxon-name-part></tp:taxon-name></italic> sp. nov. vs. three turns in <italic><tp:taxon-name><tp:taxon-name-part taxon-name-part-type="genus" reg="Cheiracanthium">C.</tp:taxon-name-part> <tp:taxon-name-part taxon-name-part-type="species" reg="simaoense">simaoense</tp:taxon-name-part></tp:taxon-name></italic> and <italic><tp:taxon-name><tp:taxon-name-part taxon-name-part-type="genus" reg="Cheiracanthium">C.</tp:taxon-name-part> <tp:taxon-name-part taxon-name-part-type="species" reg="virescens">virescens</tp:taxon-name-part></tp:taxon-name></italic> and four turns in <italic><tp:taxon-name><tp:taxon-name-part taxon-name-part-type="genus" reg="Cheiracanthium">C.</tp:taxon-name-part> <tp:taxon-name-part taxon-name-part-type="species" reg="japonicum">japonicum</tp:taxon-name-part></tp:taxon-name></italic> and <italic><tp:taxon-name><tp:taxon-name-part taxon-name-part-type="genus" reg="Cheiracanthium">C.</tp:taxon-name-part> <tp:taxon-name-part taxon-name-part-type="species" reg="turiae">turiae</tp:taxon-name-part></tp:taxon-name></italic>) (Figs <xref ref-type="fig" rid="F6">6C–G</xref>).</p><fig id="F6" position="float" orientation="portrait"><object-id xmlns:xlink="http://www.w3.org/1999/xlink" content-type="doi" xlink:type="simple">10.3897/zookeys.940.51802.figure6</object-id><object-id xmlns:xlink="http://www.w3.org/1999/xlink" content-type="arpha" xlink:type="simple">1502D4B7-5B97-5D76-BC33-DCAE1F8B5A21</object-id><label>Figure 6.</label><caption><p><italic><tp:taxon-name><tp:taxon-name-part taxon-name-part-type="genus" reg="Cheiracanthium">Cheiracanthium</tp:taxon-name-part> <tp:taxon-name-part taxon-name-part-type="species" reg="wuquan">wuquan</tp:taxon-name-part></tp:taxon-name></italic> sp. nov., female holotype. <bold>A</bold> Habitus, dorsal view <bold>B</bold> habitus, ventral view <bold>C</bold> epigyne, intact, ventral view <bold>D</bold> epigyne, cleared, ventral view <bold>E</bold> vulva, cleared, dorsal view <bold>F</bold> epigyne, cleared and embedded in Arabic gum, ventral view <bold>G</bold> vulva, cleared and embedded in Arabic gum, dorsal view. Abbreviations: A = atrium; <abbrev xmlns:xlink="http://www.w3.org/1999/xlink" xlink:title="atrial anterior margin" id="ABBRID0E4CAI" xlink:type="simple">AAM</abbrev> = atrial anterior margin; <abbrev xmlns:xlink="http://www.w3.org/1999/xlink" xlink:title="copulatory duct" id="ABBRID0EBDAI" xlink:type="simple">CD</abbrev> = copulatory duct; <abbrev xmlns:xlink="http://www.w3.org/1999/xlink" xlink:title="copulatory opening" id="ABBRID0EFDAI" xlink:type="simple">CO</abbrev> = copulatory opening; <abbrev xmlns:xlink="http://www.w3.org/1999/xlink" xlink:title="fertilisation duct" id="ABBRID0EJDAI" xlink:type="simple">FD</abbrev> = fertilization duct; R = receptacle. Scale bars: 1 mm (<bold>A, B</bold>); 0.2 mm (<bold>C–G</bold>).</p></caption><graphic xmlns:xlink="http://www.w3.org/1999/xlink" xlink:href="zookeys-940-051-g006.jpg" position="float" orientation="portrait" xlink:type="simple" id="oo_420583.jpg"><uri content-type="original_file" xlink:type="simple">https://binary.pensoft.net/fig/420583</uri></graphic></fig><fig id="F7" position="float" orientation="portrait"><object-id xmlns:xlink="http://www.w3.org/1999/xlink" content-type="doi" xlink:type="simple">10.3897/zookeys.940.51802.figure7</object-id><object-id xmlns:xlink="http://www.w3.org/1999/xlink" content-type="arpha" xlink:type="simple">5E4EF262-DB81-5125-A491-1D55F6F07570</object-id><label>Figure 7.</label><caption><p><italic><tp:taxon-name><tp:taxon-name-part taxon-name-part-type="genus" reg="Cheiracanthium">Cheiracanthium</tp:taxon-name-part></tp:taxon-name></italic> spp., left palp, ventral view. <bold>A</bold><italic><tp:taxon-name><tp:taxon-name-part taxon-name-part-type="genus" reg="Cheiracanthium">C.</tp:taxon-name-part> <tp:taxon-name-part taxon-name-part-type="species" reg="daofeng">daofeng</tp:taxon-name-part></tp:taxon-name></italic> sp. nov., male holotype <bold>B</bold><italic><tp:taxon-name><tp:taxon-name-part taxon-name-part-type="genus" reg="Cheiracanthium">C.</tp:taxon-name-part> <tp:taxon-name-part taxon-name-part-type="species" reg="duanbi">duanbi</tp:taxon-name-part></tp:taxon-name></italic> sp. nov., male holotype <bold>C</bold><italic><tp:taxon-name><tp:taxon-name-part taxon-name-part-type="genus" reg="Cheiracanthium">C.</tp:taxon-name-part> <tp:taxon-name-part taxon-name-part-type="species" reg="gou">gou</tp:taxon-name-part></tp:taxon-name></italic> sp. nov., male holotype. Abbreviations: C = conductor; <abbrev xmlns:xlink="http://www.w3.org/1999/xlink" xlink:title="cymbial fold" id="ABBRID0EMFAI" xlink:type="simple">CF</abbrev> = cymbial fold; <abbrev xmlns:xlink="http://www.w3.org/1999/xlink" xlink:title="cymbial spur" id="ABBRID0EQFAI" xlink:type="simple">CS</abbrev> = cymbial spur; E = embolus; <abbrev xmlns:xlink="http://www.w3.org/1999/xlink" xlink:title="embolic base" id="ABBRID0EUFAI" xlink:type="simple">EB</abbrev> = embolic base; <abbrev xmlns:xlink="http://www.w3.org/1999/xlink" xlink:title="median apophysis" id="ABBRID0EYFAI" xlink:type="simple">MA</abbrev> = median apophysis; <abbrev xmlns:xlink="http://www.w3.org/1999/xlink" xlink:title="retrolateral tibial apophysis" id="ABBRID0E3FAI" xlink:type="simple">RTA</abbrev> = prolateral tibial apophysis; <abbrev xmlns:xlink="http://www.w3.org/1999/xlink" xlink:title="retrolateral tibial apophysis" id="ABBRID0EAGAI" xlink:type="simple">RTA</abbrev> = retrolateral tibial apophysis. Scale bars: 0.2 mm.</p></caption><graphic xmlns:xlink="http://www.w3.org/1999/xlink" xlink:href="zookeys-940-051-g007.jpg" position="float" orientation="portrait" xlink:type="simple" id="oo_420584.jpg"><uri content-type="original_file" xlink:type="simple">https://binary.pensoft.net/fig/420584</uri></graphic></fig></tp:treatment-sec><tp:treatment-sec sec-type="description" id="SECID0EJGAI"><title>Description.</title><p><bold>Female.</bold> Holotype (Fig. <xref ref-type="fig" rid="F6">6A, B</xref>): <abbrev xmlns:xlink="http://www.w3.org/1999/xlink" xlink:title="total body length" id="ABBRID0EVGAI" xlink:type="simple">TL</abbrev> 6.85; <abbrev xmlns:xlink="http://www.w3.org/1999/xlink" xlink:title="carapace length" id="ABBRID0EZGAI" xlink:type="simple">CL</abbrev> 2.69, <abbrev xmlns:xlink="http://www.w3.org/1999/xlink" xlink:title="carapace width" id="ABBRID0E4GAI" xlink:type="simple">CW</abbrev> 2.42, <abbrev xmlns:xlink="http://www.w3.org/1999/xlink" xlink:title="carapace index" id="ABBRID0EBHAI" xlink:type="simple">CI</abbrev> (<abbrev xmlns:xlink="http://www.w3.org/1999/xlink" xlink:title="carapace length / carapace width" id="ABBRID0EFHAI" xlink:type="simple">CL/CW</abbrev>) 1.11; <abbrev xmlns:xlink="http://www.w3.org/1999/xlink" xlink:title="abdomen length" id="ABBRID0EJHAI" xlink:type="simple">AL</abbrev> 4.15, <abbrev xmlns:xlink="http://www.w3.org/1999/xlink" xlink:title="abdomen width" id="ABBRID0ENHAI" xlink:type="simple">AW</abbrev> 2.78. Carapace yellowish orange except yellowish brown ocular area, without distinct pattern; cervical groove and radial grooves indistinct. Eyes: both anterior and posterior eye rows almost straight in dorsal view, <abbrev xmlns:xlink="http://www.w3.org/1999/xlink" xlink:title="posterior eye row" id="ABBRID0ERHAI" xlink:type="simple">PER</abbrev> slightly wider than <abbrev xmlns:xlink="http://www.w3.org/1999/xlink" xlink:title="anterior eye row" id="ABBRID0EVHAI" xlink:type="simple">AER</abbrev>. All eyes dark, with black rings. Eye sizes and interdistances: <abbrev xmlns:xlink="http://www.w3.org/1999/xlink" xlink:title="ocular area length" id="ABBRID0EZHAI" xlink:type="simple">OAL</abbrev> 0.37, <abbrev xmlns:xlink="http://www.w3.org/1999/xlink" xlink:title="ocular area width" id="ABBRID0E4HAI" xlink:type="simple">OAW</abbrev> 1.10; <abbrev xmlns:xlink="http://www.w3.org/1999/xlink" xlink:title="anterior median eyes" id="ABBRID0EBIAI" xlink:type="simple">AME</abbrev> 0.15, <abbrev xmlns:xlink="http://www.w3.org/1999/xlink" xlink:title="anterior lateral eyes" id="ABBRID0EFIAI" xlink:type="simple">ALE</abbrev> 0.11, <abbrev xmlns:xlink="http://www.w3.org/1999/xlink" xlink:title="posterior median eyes" id="ABBRID0EJIAI" xlink:type="simple">PME</abbrev> 0.14, <abbrev xmlns:xlink="http://www.w3.org/1999/xlink" xlink:title="posterior lateral eyes" id="ABBRID0ENIAI" xlink:type="simple">PLE</abbrev> 0.14; <abbrev xmlns:xlink="http://www.w3.org/1999/xlink" xlink:title="distance between AMEs" id="ABBRID0ERIAI" xlink:type="simple">AME–AME</abbrev> 0.20, <abbrev xmlns:xlink="http://www.w3.org/1999/xlink" xlink:title="distance between AME and ALE" id="ABBRID0EVIAI" xlink:type="simple">AME–ALE</abbrev> 0.23, <abbrev xmlns:xlink="http://www.w3.org/1999/xlink" xlink:title="distance between PMEs" id="ABBRID0EZIAI" xlink:type="simple">PME–PME</abbrev> 0.30, <abbrev xmlns:xlink="http://www.w3.org/1999/xlink" xlink:title="distance between PME and PLE" id="ABBRID0E4IAI" xlink:type="simple">PME–PLE</abbrev> 0.33; <abbrev xmlns:xlink="http://www.w3.org/1999/xlink" xlink:title="MOQ anterior width" id="ABBRID0EBJAI" xlink:type="simple">MOQA</abbrev> 0.46, <abbrev xmlns:xlink="http://www.w3.org/1999/xlink" xlink:title="MOQ posterior width" id="ABBRID0EFJAI" xlink:type="simple">MOQP</abbrev> 0.57, <abbrev xmlns:xlink="http://www.w3.org/1999/xlink" xlink:title="clypeal length" id="ABBRID0EJJAI" xlink:type="simple">CLL</abbrev> 0.04. Chelicerae robust and brownish red, with long, red wine-coloured fangs, with three teeth on promargin and two on retromargin. Sternum pale yellow, <abbrev xmlns:xlink="http://www.w3.org/1999/xlink" xlink:title="sternum length" id="ABBRID0ENJAI" xlink:type="simple">STL</abbrev> 1.35, <abbrev xmlns:xlink="http://www.w3.org/1999/xlink" xlink:title="sternum width" id="ABBRID0ERJAI" xlink:type="simple">STW</abbrev> 1.12. Labium and endites light orange. Legs yellowish white with brown metatarsi and tarsi, without distinct markings. Leg measurements: I 9.38 (2.54,3.35, 2.73, 0.77), II 7.83 (2.00, 2.88, 2.23, 0.72), III 5.78 (1.64, 1.86, 1.65, 0.62), IV 7.96 (2.41, 2.43, 2.42, 0.70); <abbrev xmlns:xlink="http://www.w3.org/1999/xlink" xlink:title="leg I / carapace length" id="ABBRID0EVJAI" xlink:type="simple">LL/CL</abbrev> 3.49. Abdomen oval, uniformly grey, dorsum with two pairs of conspicuous muscle depressions; venter medially with two longitudinal dotted lines.</p><p>Epigyne (Figs <xref ref-type="fig" rid="F6">6C–G</xref>). Atrium large, slightly wider than long, located at posterior portion of epigynal plate, with arched anterior hood and indistinct posterior margin; two copulatory openings, large and contiguous, located at basolateral atrial borders; receptacles and copulatory ducts conspicuous through epigynal plate in ventral view; transparent copulatory ducts coiled, with five ascending turns, connecting receptacle anteriorly; receptacles elongated and separated by 1.5 diameters, pear shaped, ducts coil around distal part.</p><p><bold>Male.</bold> Unknown.</p></tp:treatment-sec><tp:treatment-sec sec-type="comments" id="SECID0EDKAI"><title>Comments.</title><p>Due to the large and long, ovoid receptacles and the slender copulatory duct encircling the anterior part of the receptacles, we justifiably place <italic><tp:taxon-name><tp:taxon-name-part taxon-name-part-type="genus" reg="Cheiracanthium">C.</tp:taxon-name-part> <tp:taxon-name-part taxon-name-part-type="species" reg="wuquan">wuquan</tp:taxon-name-part></tp:taxon-name></italic> sp. nov. in <italic><tp:taxon-name><tp:taxon-name-part taxon-name-part-type="genus" reg="Cheiracanthium">Cheiracanthium</tp:taxon-name-part></tp:taxon-name></italic> sensu stricto. Until now, five <italic><tp:taxon-name><tp:taxon-name-part taxon-name-part-type="genus" reg="Cheiracanthium">Cheiracanthium</tp:taxon-name-part></tp:taxon-name></italic> species from China are known from males only: <italic><tp:taxon-name><tp:taxon-name-part taxon-name-part-type="genus" reg="Cheiracanthium">C.</tp:taxon-name-part> <tp:taxon-name-part taxon-name-part-type="species" reg="antungense">antungense</tp:taxon-name-part></tp:taxon-name></italic> Chen &amp; Huang, 2012, <italic><tp:taxon-name><tp:taxon-name-part taxon-name-part-type="genus" reg="Cheiracanthium">C.</tp:taxon-name-part> <tp:taxon-name-part taxon-name-part-type="species" reg="echinulatum">echinulatum</tp:taxon-name-part></tp:taxon-name></italic> Zhang, Zhang &amp; Yu, 2018, <italic><tp:taxon-name><tp:taxon-name-part taxon-name-part-type="genus" reg="Cheiracanthium">C.</tp:taxon-name-part> <tp:taxon-name-part taxon-name-part-type="species" reg="gobi">gobi</tp:taxon-name-part></tp:taxon-name></italic> Schmidt &amp; Barensteiner, 2000, <italic><tp:taxon-name><tp:taxon-name-part taxon-name-part-type="genus" reg="Cheiracanthium">C.</tp:taxon-name-part> <tp:taxon-name-part taxon-name-part-type="species" reg="ningmingense">ningmingense</tp:taxon-name-part></tp:taxon-name></italic> Zhang &amp; Yin, 1999, and <italic><tp:taxon-name><tp:taxon-name-part taxon-name-part-type="genus" reg="Cheiracanthium">C.</tp:taxon-name-part> <tp:taxon-name-part taxon-name-part-type="species" reg="chayuense">chayuense</tp:taxon-name-part></tp:taxon-name></italic> Li &amp; Zhang, 2019 (<xref ref-type="bibr" rid="B31">WSC 2020</xref>). Based on the palpal structure, with the exception of <italic><tp:taxon-name><tp:taxon-name-part taxon-name-part-type="genus" reg="Cheiracanthium">C.</tp:taxon-name-part> <tp:taxon-name-part taxon-name-part-type="species" reg="ningmingense">ningmingense</tp:taxon-name-part></tp:taxon-name></italic>, the other four species do not belong to <italic><tp:taxon-name><tp:taxon-name-part taxon-name-part-type="genus" reg="Cheiracanthium">Cheiracanthium</tp:taxon-name-part></tp:taxon-name></italic> sensu stricto (<xref ref-type="bibr" rid="B32">Wunderlich 2012</xref>). <italic><tp:taxon-name><tp:taxon-name-part taxon-name-part-type="genus" reg="Cheiracanthium">C.</tp:taxon-name-part> <tp:taxon-name-part taxon-name-part-type="species" reg="ningmingense">ningmingense</tp:taxon-name-part></tp:taxon-name></italic> is presently known from Ningming county in Guangxi (type locality), Shimen county in Hunan, and Xishuangbanna in Yunnan. However, <italic><tp:taxon-name><tp:taxon-name-part taxon-name-part-type="genus" reg="Cheiracanthium">C.</tp:taxon-name-part> <tp:taxon-name-part taxon-name-part-type="species" reg="ningmingense">ningmingense</tp:taxon-name-part></tp:taxon-name></italic> maybe a junior synonym of one known species.</p></tp:treatment-sec><tp:treatment-sec sec-type="distribution" id="SECID0EJOAI"><title>Distribution.</title><p>Known only from the type locality, Xishuangbanna, Yunnan, China.</p><fig id="F8" position="float" orientation="portrait"><object-id xmlns:xlink="http://www.w3.org/1999/xlink" content-type="doi" xlink:type="simple">10.3897/zookeys.940.51802.figure8</object-id><object-id xmlns:xlink="http://www.w3.org/1999/xlink" content-type="arpha" xlink:type="simple">EB30DA86-9C0F-5205-8155-D50073055BE8</object-id><label>Figure 8.</label><caption><p><italic><tp:taxon-name><tp:taxon-name-part taxon-name-part-type="genus" reg="Cheiracanthium">Cheiracanthium</tp:taxon-name-part></tp:taxon-name></italic> spp., left palp, retrolateral view. <bold>A</bold><italic><tp:taxon-name><tp:taxon-name-part taxon-name-part-type="genus" reg="Cheiracanthium">C.</tp:taxon-name-part> <tp:taxon-name-part taxon-name-part-type="species" reg="daofeng">daofeng</tp:taxon-name-part></tp:taxon-name></italic> sp. nov., male holotype <bold>B</bold><italic><tp:taxon-name><tp:taxon-name-part taxon-name-part-type="genus" reg="Cheiracanthium">C.</tp:taxon-name-part> <tp:taxon-name-part taxon-name-part-type="species" reg="duanbi">duanbi</tp:taxon-name-part></tp:taxon-name></italic> sp. nov., male holotype <bold>C</bold><italic><tp:taxon-name><tp:taxon-name-part taxon-name-part-type="genus" reg="Cheiracanthium">C.</tp:taxon-name-part> <tp:taxon-name-part taxon-name-part-type="species" reg="gou">gou</tp:taxon-name-part></tp:taxon-name></italic> sp. nov., male holotype. Abbreviations: C = conductor; <abbrev xmlns:xlink="http://www.w3.org/1999/xlink" xlink:title="cymbial fold" id="ABBRID0EEQAI" xlink:type="simple">CF</abbrev> = cymbial fold; <abbrev xmlns:xlink="http://www.w3.org/1999/xlink" xlink:title="cymbial spur" id="ABBRID0EIQAI" xlink:type="simple">CS</abbrev> = cymbial spur; <abbrev xmlns:xlink="http://www.w3.org/1999/xlink" xlink:title="dorsal tibial apophysis" id="ABBRID0EMQAI" xlink:type="simple">DTA</abbrev> = dorsal tibial apophysis; E = embolus; <abbrev xmlns:xlink="http://www.w3.org/1999/xlink" xlink:title="embolic base" id="ABBRID0EQQAI" xlink:type="simple">EB</abbrev> = embolic base; <abbrev xmlns:xlink="http://www.w3.org/1999/xlink" xlink:title="median apophysis" id="ABBRID0EUQAI" xlink:type="simple">MA</abbrev> = median apophysis; <abbrev xmlns:xlink="http://www.w3.org/1999/xlink" xlink:title="retrolateral tibial apophysis" id="ABBRID0EYQAI" xlink:type="simple">RTA</abbrev> = retrolateral tibial apophysis. Scale bars: 0.2 mm.</p></caption><graphic xmlns:xlink="http://www.w3.org/1999/xlink" xlink:href="zookeys-940-051-g008.jpg" position="float" orientation="portrait" xlink:type="simple" id="oo_420585.jpg"><uri content-type="original_file" xlink:type="simple">https://binary.pensoft.net/fig/420585</uri></graphic></fig><fig id="F9" position="float" orientation="portrait"><object-id xmlns:xlink="http://www.w3.org/1999/xlink" content-type="doi" xlink:type="simple">10.3897/zookeys.940.51802.figure9</object-id><object-id xmlns:xlink="http://www.w3.org/1999/xlink" content-type="arpha" xlink:type="simple">CB8DABAF-E500-50E1-80C2-DF22F9FC6731</object-id><label>Figure 9.</label><caption><p><italic><tp:taxon-name><tp:taxon-name-part taxon-name-part-type="genus" reg="Cheiracanthium">Cheiracanthium</tp:taxon-name-part></tp:taxon-name></italic> spp., left palp, dorsal view. <bold>A</bold><italic><tp:taxon-name><tp:taxon-name-part taxon-name-part-type="genus" reg="Cheiracanthium">C.</tp:taxon-name-part> <tp:taxon-name-part taxon-name-part-type="species" reg="daofeng">daofeng</tp:taxon-name-part></tp:taxon-name></italic> sp. nov., male holotype <bold>B</bold><italic><tp:taxon-name><tp:taxon-name-part taxon-name-part-type="genus" reg="Cheiracanthium">C.</tp:taxon-name-part> <tp:taxon-name-part taxon-name-part-type="species" reg="duanbi">duanbi</tp:taxon-name-part></tp:taxon-name></italic> sp. nov., male holotype <bold>C</bold><italic><tp:taxon-name><tp:taxon-name-part taxon-name-part-type="genus" reg="Cheiracanthium">C.</tp:taxon-name-part> <tp:taxon-name-part taxon-name-part-type="species" reg="gou">gou</tp:taxon-name-part></tp:taxon-name></italic> sp. nov., male holotype. Abbreviations: <abbrev xmlns:xlink="http://www.w3.org/1999/xlink" xlink:title="cymbial fold" id="ABBRID0EXSAI" xlink:type="simple">CF</abbrev> = cymbial fold; <abbrev xmlns:xlink="http://www.w3.org/1999/xlink" xlink:title="cymbial spur" id="ABBRID0E2SAI" xlink:type="simple">CS</abbrev> = cymbial spur; <abbrev xmlns:xlink="http://www.w3.org/1999/xlink" xlink:title="dorsal tibial apophysis" id="ABBRID0E6SAI" xlink:type="simple">DTA</abbrev> = dorsal tibial apophysis; <abbrev xmlns:xlink="http://www.w3.org/1999/xlink" xlink:title="prolateral tibial apophysis" id="ABBRID0EDTAI" xlink:type="simple">PTA</abbrev> = prolateral tibial apophysis; <abbrev xmlns:xlink="http://www.w3.org/1999/xlink" xlink:title="retrolateral tibial apophysis" id="ABBRID0EHTAI" xlink:type="simple">RTA</abbrev> = retrolateral tibial apophysis. Scale bars: 0.2 mm.</p></caption><graphic xmlns:xlink="http://www.w3.org/1999/xlink" xlink:href="zookeys-940-051-g009.jpg" position="float" orientation="portrait" xlink:type="simple" id="oo_420586.jpg"><uri content-type="original_file" xlink:type="simple">https://binary.pensoft.net/fig/420586</uri></graphic></fig><fig id="F10" position="float" orientation="portrait"><object-id xmlns:xlink="http://www.w3.org/1999/xlink" content-type="doi" xlink:type="simple">10.3897/zookeys.940.51802.figure10</object-id><object-id xmlns:xlink="http://www.w3.org/1999/xlink" content-type="arpha" xlink:type="simple">94F2AC1A-2217-5C6E-BC34-1F3413FC67F0</object-id><label>Figure 10.</label><caption><p><italic><tp:taxon-name><tp:taxon-name-part taxon-name-part-type="genus" reg="Cheiracanthium">Cheiracanthium</tp:taxon-name-part></tp:taxon-name></italic> spp., left bulb, prolateral view (<bold>A, D, G</bold>), ventral view (<bold>B, E, H</bold>), retrolateral view (<bold>C, F, I</bold>).<bold>A–C</bold><italic><tp:taxon-name><tp:taxon-name-part taxon-name-part-type="genus" reg="Cheiracanthium">C.</tp:taxon-name-part> <tp:taxon-name-part taxon-name-part-type="species" reg="daofeng">daofeng</tp:taxon-name-part></tp:taxon-name></italic> sp. nov. <bold>D–F</bold><italic><tp:taxon-name><tp:taxon-name-part taxon-name-part-type="genus" reg="Cheiracanthium">C.</tp:taxon-name-part> <tp:taxon-name-part taxon-name-part-type="species" reg="duanbi">duanbi</tp:taxon-name-part></tp:taxon-name></italic> sp. nov. <bold>G–I</bold><italic><tp:taxon-name><tp:taxon-name-part taxon-name-part-type="genus" reg="Cheiracanthium">C.</tp:taxon-name-part> <tp:taxon-name-part taxon-name-part-type="species" reg="gou">gou</tp:taxon-name-part></tp:taxon-name></italic> sp. nov. Abbreviations: C = conductor; E = embolus; <abbrev xmlns:xlink="http://www.w3.org/1999/xlink" xlink:title="embolic base" id="ABBRID0EMVAI" xlink:type="simple">EB</abbrev> = embolic base; <abbrev xmlns:xlink="http://www.w3.org/1999/xlink" xlink:title="median apophysis" id="ABBRID0EQVAI" xlink:type="simple">MA</abbrev> = median apophysis. Scale bars: 0.2 mm.</p></caption><graphic xmlns:xlink="http://www.w3.org/1999/xlink" xlink:href="zookeys-940-051-g010.jpg" position="float" orientation="portrait" xlink:type="simple" id="oo_420587.jpg"><uri content-type="original_file" xlink:type="simple">https://binary.pensoft.net/fig/420587</uri></graphic></fig></tp:treatment-sec><ref-list><ref id="B36"><mixed-citation xmlns:xlink="http://www.w3.org/1999/xlink" xlink:type="simple"><person-group><name name-style="western"><surname>Zhu</surname><given-names>MS</given-names></name><name name-style="western"><surname>Zhang</surname><given-names>BS</given-names></name></person-group> (<year>2011</year>) <source>Spider Fauna of Henan: <tp:taxon-name><tp:taxon-name-part taxon-name-part-type="class">Arachnida</tp:taxon-name-part></tp:taxon-name>: <tp:taxon-name><tp:taxon-name-part taxon-name-part-type="order">Araneae</tp:taxon-name-part></tp:taxon-name>.</source><publisher-name>Science Press</publisher-name>, <publisher-loc>Beijing</publisher-loc>, <size units="page">558 pp</size>.</mixed-citation></ref><ref id="B35"><mixed-citation xmlns:xlink="http://www.w3.org/1999/xlink" xlink:type="simple"><person-group><name name-style="western"><surname>Zhang</surname><given-names>YJ</given-names></name><name name-style="western"><surname>Yin</surname><given-names>CM</given-names></name></person-group> (<year>1999</year>) <article-title>Two new species of the genus <italic><tp:taxon-name><tp:taxon-name-part taxon-name-part-type="genus">Cheiracanthium</tp:taxon-name-part></tp:taxon-name></italic> from China with notes on male spiders of two species (<tp:taxon-name><tp:taxon-name-part taxon-name-part-type="order">Araneae</tp:taxon-name-part></tp:taxon-name>: <tp:taxon-name><tp:taxon-name-part taxon-name-part-type="family">Clubionidae</tp:taxon-name-part></tp:taxon-name>).</article-title><source>Acta Zootaxonomica Sinica</source><volume>24</volume>: <fpage>285</fpage>–<lpage>290</lpage>.</mixed-citation></ref><ref id="B7"><mixed-citation xmlns:xlink="http://www.w3.org/1999/xlink" xlink:type="simple"><person-group><name name-style="western"><surname>Deeleman-Reinhold</surname><given-names>CL</given-names></name></person-group> (<year>2001</year>) <source>Forest spiders of South East Asia: With a Revision of the Sac and Ground Spiders (<tp:taxon-name><tp:taxon-name-part taxon-name-part-type="order">Araneae</tp:taxon-name-part></tp:taxon-name>: <tp:taxon-name><tp:taxon-name-part taxon-name-part-type="family">Clubionidae</tp:taxon-name-part></tp:taxon-name>, <tp:taxon-name><tp:taxon-name-part taxon-name-part-type="family">Corinnidae</tp:taxon-name-part></tp:taxon-name>, <tp:taxon-name><tp:taxon-name-part taxon-name-part-type="family">Liocranidae</tp:taxon-name-part></tp:taxon-name>, <tp:taxon-name><tp:taxon-name-part taxon-name-part-type="family">Gnaphosidae</tp:taxon-name-part></tp:taxon-name>, <tp:taxon-name><tp:taxon-name-part taxon-name-part-type="family">Prodidomidae</tp:taxon-name-part></tp:taxon-name> and <tp:taxon-name><tp:taxon-name-part taxon-name-part-type="family">Trochanterriidae</tp:taxon-name-part></tp:taxon-name>).</source><publisher-name>Brill</publisher-name>, <publisher-loc>Leiden</publisher-loc>, <size units="page">591 pp</size>.</mixed-citation></ref><ref id="B31"><mixed-citation xmlns:xlink="http://www.w3.org/1999/xlink" xlink:type="simple"><institution xlink:type="simple">WSC</institution> (<year>2020</year>) World Spider Catalog. Version 21.0. Natural History Museum Bern. <ext-link xlink:type="simple" ext-link-type="uri" xlink:href="http://wsc.nmbe.ch">http://wsc.nmbe.ch</ext-link> [accessed on 15 April 2020]</mixed-citation></ref><ref id="B32"><mixed-citation xmlns:xlink="http://www.w3.org/1999/xlink" xlink:type="simple"><person-group><name name-style="western"><surname>Wunderlich</surname><given-names>J</given-names></name></person-group> (<year>2012</year>) <article-title>Few rare and a new species of spiders (<tp:taxon-name><tp:taxon-name-part taxon-name-part-type="order">Araneae</tp:taxon-name-part></tp:taxon-name>) from Portugal, with resurrection of the genus <italic><tp:taxon-name><tp:taxon-name-part taxon-name-part-type="genus">Chiracanthops</tp:taxon-name-part></tp:taxon-name></italic> Mello-Leitao 1942 (<tp:taxon-name><tp:taxon-name-part taxon-name-part-type="family">Clubionidae</tp:taxon-name-part></tp:taxon-name>: <tp:taxon-name><tp:taxon-name-part taxon-name-part-type="subfamily">Eutichurinae</tp:taxon-name-part></tp:taxon-name>).</article-title><source>Beiträge zur Araneologie</source><volume>8</volume>: <fpage>183</fpage>–<lpage>191</lpage>.</mixed-citation></ref></ref-list></tp:taxon-treatment>
