# Supplementary material for: New cheiracanthiid spiders from Xishuangbanna rainforest, southwestern China (Araneae, Cheiracanthiidae)
Source: Zookeys. 2020 Jun 11;940:51–77. doi: 10.3897/zookeys.940.51802 (PMC7303227; doi:10.3897/zookeys.940.51802)
Supplement: XML Treatment for Sinocanthium [file zookeys.940.51802-treatment6.xml]

<!DOCTYPE tp:taxon-treatment
  PUBLIC "-//TaxonX//DTD Taxonomic Treatment Publishing DTD v0 20100105//EN" "tax-treatment-NSO.dtd">
<tp:taxon-treatment xmlns:tp="http://www.plazi.org/taxpub"><tp:treatment-meta><kwd-group><label>Taxon classification</label><kwd><named-content xmlns:xlink="http://www.w3.org/1999/xlink" content-type="kingdom">Animalia</named-content></kwd><kwd><named-content xmlns:xlink="http://www.w3.org/1999/xlink" content-type="order">Araneae</named-content></kwd><kwd><named-content xmlns:xlink="http://www.w3.org/1999/xlink" content-type="family">Miturgidae</named-content></kwd></kwd-group><mixed-citation publication-type="journal"><person-group><name><surname>Zhang</surname><given-names>Jianshuang</given-names></name><name><surname>Yu</surname><given-names>Hao</given-names></name><name><surname>Li</surname><given-names>Shuqiang</given-names></name></person-group><article-title>New cheiracanthiid spiders from Xishuangbanna rainforest, southwestern China (<tp:taxon-name><tp:taxon-name-part taxon-name-part-type="order">Araneae</tp:taxon-name-part></tp:taxon-name>, <tp:taxon-name><tp:taxon-name-part taxon-name-part-type="family">Cheiracanthiidae</tp:taxon-name-part></tp:taxon-name>)</article-title><source>Zookeys</source><day>11</day><month>6</month><year>2020</year><volume>940</volume><fpage>51</fpage><lpage>77</lpage><pub-id pub-id-type="doi">10.3897/zookeys.940.51802</pub-id></mixed-citation></tp:treatment-meta><tp:nomenclature><tp:taxon-name><object-id xmlns:xlink="http://www.w3.org/1999/xlink" content-type="arpha" xlink:type="simple">9B66D7FD-0A12-5B59-975F-F4442BF0EA45</object-id>
              <tp:taxon-name-part taxon-name-part-type="genus" reg="Sinocanthium">Sinocanthium</tp:taxon-name-part>
              <object-id xmlns:xlink="http://www.w3.org/1999/xlink" content-type="zoobank" xlink:type="simple">http://zoobank.org/E11D612A-3AC7-4F35-BCAD-D0B2EAD27FCF</object-id>
            </tp:taxon-name><tp:taxon-authority>Yu &amp; Li</tp:taxon-authority><tp:taxon-status xmlns:xlink="http://www.w3.org/1999/xlink" xlink:type="simple">gen. nov.</tp:taxon-status></tp:nomenclature><tp:treatment-sec sec-type="type species" id="SECID0E4WAI"><title>Type species.</title><p><italic><tp:taxon-name><tp:taxon-name-part taxon-name-part-type="genus" reg="Sinocanthium">Sinocanthium</tp:taxon-name-part> <tp:taxon-name-part taxon-name-part-type="species" reg="shuangqiu">shuangqiu</tp:taxon-name-part></tp:taxon-name></italic> Yu &amp; Li, sp. nov.</p></tp:treatment-sec><tp:treatment-sec sec-type="etymology" id="SECID0EOXAI"><title>Etymology.</title><p>The generic name is derived from its similarity to <italic><tp:taxon-name><tp:taxon-name-part taxon-name-part-type="genus" reg="Cheiracanthium">Cheiracanthium</tp:taxon-name-part></tp:taxon-name></italic> and the Latin adjective Sino- for Chinese referring to the distribution region of the genus. The gender is neuter.</p></tp:treatment-sec><tp:treatment-sec sec-type="diagnosis" id="SECID0E2XAI"><title>Diagnosis.</title><p><italic><tp:taxon-name><tp:taxon-name-part taxon-name-part-type="genus" reg="Sinocanthium">Sinocanthium</tp:taxon-name-part></tp:taxon-name></italic> gen. nov. resembles <italic><tp:taxon-name><tp:taxon-name-part taxon-name-part-type="genus" reg="Cheiracanthium">Cheiracanthium</tp:taxon-name-part></tp:taxon-name></italic> by the similar habitus (Figs <xref ref-type="fig" rid="F11">11A, B</xref>, <xref ref-type="fig" rid="F4">4G, H</xref>, <xref ref-type="fig" rid="F6">6A, B</xref>) but is consistently separable by the shape of the epigyne. <italic><tp:taxon-name><tp:taxon-name-part taxon-name-part-type="genus" reg="Sinocanthium">Sinocanthium</tp:taxon-name-part></tp:taxon-name></italic> gen. nov., as in most <italic><tp:taxon-name><tp:taxon-name-part taxon-name-part-type="genus" reg="Cheiracanthium">Cheiracanthium</tp:taxon-name-part></tp:taxon-name></italic> species, has a yellow body, a wide cephalic part, long legs, subequal eyes, and parallel eye rows of equal width occupying the greater width of the head. It can be distinguished from <italic><tp:taxon-name><tp:taxon-name-part taxon-name-part-type="genus" reg="Cheiracanthium">Cheiracanthium</tp:taxon-name-part></tp:taxon-name></italic> sensu lato by the absence of copulatory ducts (Fig. <xref ref-type="fig" rid="F11">11E, G</xref>) (vs. copulatory ducts with variable lengths but distinct in all <italic><tp:taxon-name><tp:taxon-name-part taxon-name-part-type="genus" reg="Cheiracanthium">Cheiracanthium</tp:taxon-name-part></tp:taxon-name></italic> species, including <italic><tp:taxon-name><tp:taxon-name-part taxon-name-part-type="genus" reg="Cheiracanthium">C.</tp:taxon-name-part> <tp:taxon-name-part taxon-name-part-type="species" reg="daofeng">daofeng</tp:taxon-name-part></tp:taxon-name></italic> sp. nov., <italic><tp:taxon-name><tp:taxon-name-part taxon-name-part-type="genus" reg="Cheiracanthium">C.</tp:taxon-name-part> <tp:taxon-name-part taxon-name-part-type="species" reg="duanbi">duanbi</tp:taxon-name-part></tp:taxon-name></italic> sp. nov., and <italic><tp:taxon-name><tp:taxon-name-part taxon-name-part-type="genus" reg="Cheiracanthium">C.</tp:taxon-name-part> <tp:taxon-name-part taxon-name-part-type="species" reg="wuquan">wuquan</tp:taxon-name-part></tp:taxon-name></italic> sp. nov. (Figs <xref ref-type="fig" rid="F2">2C, D</xref>, <xref ref-type="fig" rid="F4">4C, D</xref>, <xref ref-type="fig" rid="F6">6E, G</xref>), and by the atrium located anteriorly with a rebordered posterior margin (Figs <xref ref-type="fig" rid="F11">11C, D, F</xref>) (vs. atrium located anteriorly or centrally, atrial hood located anteriorly in <italic><tp:taxon-name><tp:taxon-name-part taxon-name-part-type="genus" reg="Cheiracanthium">Cheiracanthium</tp:taxon-name-part></tp:taxon-name></italic>).</p><fig id="F11" position="float" orientation="portrait"><object-id xmlns:xlink="http://www.w3.org/1999/xlink" content-type="doi" xlink:type="simple">10.3897/zookeys.940.51802.figure11</object-id><object-id xmlns:xlink="http://www.w3.org/1999/xlink" content-type="arpha" xlink:type="simple">06414DC5-B2B1-5A1D-9479-05BF930501DD</object-id><label>Figure 11.</label><caption><p><italic><tp:taxon-name><tp:taxon-name-part taxon-name-part-type="genus" reg="Sinocanthium">Sinocanthium</tp:taxon-name-part> <tp:taxon-name-part taxon-name-part-type="species" reg="shuangqiu">shuangqiu</tp:taxon-name-part></tp:taxon-name></italic> sp. nov., female holotype. <bold>A</bold> habitus, dorsal view <bold>B</bold> habitus, ventral view <bold>C</bold> epigyne, intact, ventral view <bold>D</bold> epigyne, cleared, ventral view <bold>E</bold> vulva, cleared, dorsal view <bold>F</bold> epigyne, cleared and embedded in Arabic gum, ventral view <bold>G</bold> vulva, cleared and embedded in Arabic gum, dorsal view. Abbreviations: A = atrium; <abbrev xmlns:xlink="http://www.w3.org/1999/xlink" xlink:title="atrial anterior margin" id="ABBRID0EU3AI" xlink:type="simple">AAM</abbrev> = atrial anterior margin; <abbrev xmlns:xlink="http://www.w3.org/1999/xlink" xlink:title="atrial posterior margin" id="ABBRID0EY3AI" xlink:type="simple">APM</abbrev> = atrial posterior margin; <abbrev xmlns:xlink="http://www.w3.org/1999/xlink" xlink:title="copulatory opening" id="ABBRID0E33AI" xlink:type="simple">CO</abbrev> = copulatory opening; <abbrev xmlns:xlink="http://www.w3.org/1999/xlink" xlink:title="fertilisation duct" id="ABBRID0EA4AI" xlink:type="simple">FD</abbrev> = fertilization duct; R = receptacle. Scale bars: 1 mm (<bold>A, B</bold>); 0.2 mm (<bold>C–G</bold>).</p></caption><graphic xmlns:xlink="http://www.w3.org/1999/xlink" xlink:href="zookeys-940-051-g011.jpg" position="float" orientation="portrait" xlink:type="simple" id="oo_420588.jpg"><uri content-type="original_file" xlink:type="simple">https://binary.pensoft.net/fig/420588</uri></graphic></fig></tp:treatment-sec><tp:treatment-sec sec-type="description" id="SECID0EN4AI"><title>Description.</title><p>Same as for the species.</p></tp:treatment-sec><tp:treatment-sec sec-type="Composition" id="SECID0ES4AI"><title>Composition.</title><p>Type species only.</p></tp:treatment-sec><tp:treatment-sec sec-type="comments" id="SECID0EX4AI"><title>Comments.</title><p>Based on the original figures and text descriptions of the epigynes, <italic><tp:taxon-name><tp:taxon-name-part taxon-name-part-type="genus" reg="Cheiracanthium">Cheiracanthium</tp:taxon-name-part></tp:taxon-name></italic> sensu lato can be further divided into at least four or five different taxa (<xref ref-type="bibr" rid="B32">Wunderlich 2012</xref>). The morphology of the epigyne exhibits very high diversity. However, all <italic><tp:taxon-name><tp:taxon-name-part taxon-name-part-type="genus" reg="Cheiracanthium">Cheiracanthium</tp:taxon-name-part></tp:taxon-name></italic> species related to the generotype have copulatory ducts, even though the shapes, lengths, and courses of the copulatory ducts are variable. Despite the variable shapes, the atria of the different taxa are located posteriorly or centrally and are usually rebordered anteriorly and laterally. Obviously, <italic><tp:taxon-name><tp:taxon-name-part taxon-name-part-type="genus" reg="Sinocanthium">Sinocanthium</tp:taxon-name-part> <tp:taxon-name-part taxon-name-part-type="species" reg="shuangqiu">shuangqiu</tp:taxon-name-part></tp:taxon-name></italic> sp. nov. cannot be placed in <italic><tp:taxon-name><tp:taxon-name-part taxon-name-part-type="genus" reg="Cheiracanthium">Cheiracanthium</tp:taxon-name-part></tp:taxon-name></italic> sensu lato because of the peculiar structure of the epigyne, so we described a new genus to accommodate it. Although we examined only one female of <italic><tp:taxon-name><tp:taxon-name-part taxon-name-part-type="genus" reg="Sinocanthium">S.</tp:taxon-name-part> <tp:taxon-name-part taxon-name-part-type="species" reg="shuangqiu">shuangqiu</tp:taxon-name-part></tp:taxon-name></italic> sp. nov., our specimen is strikingly different from all <italic><tp:taxon-name><tp:taxon-name-part taxon-name-part-type="genus" reg="Cheiracanthium">Cheiracanthium</tp:taxon-name-part></tp:taxon-name></italic> species: The atrium is located anteriorly, the atrial posterior margin is rebordered, and copulatory ducts are absent, supporting our decision.</p></tp:treatment-sec><tp:treatment-sec><!--Section generated to contain objects referenced in tp:taxon-treatment.--><fig id="F4" position="float" orientation="portrait"><object-id xmlns:xlink="http://www.w3.org/1999/xlink" content-type="doi" xlink:type="simple">10.3897/zookeys.940.51802.figure4</object-id><object-id xmlns:xlink="http://www.w3.org/1999/xlink" content-type="arpha" xlink:type="simple">220FFE20-0E27-5682-BAA9-5E6BDEB41B3D</object-id><label>Figure 4.</label><caption><p><italic><tp:taxon-name><tp:taxon-name-part taxon-name-part-type="genus" reg="Cheiracanthium">Cheiracanthium</tp:taxon-name-part> <tp:taxon-name-part taxon-name-part-type="species" reg="duanbi">duanbi</tp:taxon-name-part></tp:taxon-name></italic> sp. nov., female paratype and male holotype. <bold>A</bold> epigyne, intact, ventral view <bold>B</bold> epigyne, cleared, ventral view <bold>C</bold> vulva, cleared, dorsal view <bold>D</bold> vulva, cleared and embedded in Arabic gum, dorsal view <bold>E</bold> male habitus, dorsal view <bold>F</bold> male habitus, lateral view <bold>G</bold> female habitus, dorsal view <bold>H</bold> female habitus, ventral view. Abbreviations: A = atrium; <abbrev xmlns:xlink="http://www.w3.org/1999/xlink" xlink:title="atrial anterior margin" id="ABBRID0EGEBG" xlink:type="simple">AAM</abbrev> = atrial anterior margin; <abbrev xmlns:xlink="http://www.w3.org/1999/xlink" xlink:title="copulatory duct" id="ABBRID0EKEBG" xlink:type="simple">CD</abbrev> = copulatory duct; <abbrev xmlns:xlink="http://www.w3.org/1999/xlink" xlink:title="copulatory opening" id="ABBRID0EOEBG" xlink:type="simple">CO</abbrev> = copulatory opening; <abbrev xmlns:xlink="http://www.w3.org/1999/xlink" xlink:title="fertilisation duct" id="ABBRID0ESEBG" xlink:type="simple">FD</abbrev> = fertilization duct; R = receptacle. Scale bars: 0.2 mm (<bold>A–D</bold>); 1 mm (<bold>E–H</bold>).</p></caption><graphic xmlns:xlink="http://www.w3.org/1999/xlink" xlink:href="zookeys-940-051-g004.jpg" position="float" orientation="portrait" xlink:type="simple" id="oo_420581.jpg"><uri content-type="original_file" xlink:type="simple">https://binary.pensoft.net/fig/420581</uri></graphic></fig><fig id="F6" position="float" orientation="portrait"><object-id xmlns:xlink="http://www.w3.org/1999/xlink" content-type="doi" xlink:type="simple">10.3897/zookeys.940.51802.figure6</object-id><object-id xmlns:xlink="http://www.w3.org/1999/xlink" content-type="arpha" xlink:type="simple">1502D4B7-5B97-5D76-BC33-DCAE1F8B5A21</object-id><label>Figure 6.</label><caption><p><italic><tp:taxon-name><tp:taxon-name-part taxon-name-part-type="genus" reg="Cheiracanthium">Cheiracanthium</tp:taxon-name-part> <tp:taxon-name-part taxon-name-part-type="species" reg="wuquan">wuquan</tp:taxon-name-part></tp:taxon-name></italic> sp. nov., female holotype. <bold>A</bold> Habitus, dorsal view <bold>B</bold> habitus, ventral view <bold>C</bold> epigyne, intact, ventral view <bold>D</bold> epigyne, cleared, ventral view <bold>E</bold> vulva, cleared, dorsal view <bold>F</bold> epigyne, cleared and embedded in Arabic gum, ventral view <bold>G</bold> vulva, cleared and embedded in Arabic gum, dorsal view. Abbreviations: A = atrium; <abbrev xmlns:xlink="http://www.w3.org/1999/xlink" xlink:title="atrial anterior margin" id="ABBRID0E4CAI" xlink:type="simple">AAM</abbrev> = atrial anterior margin; <abbrev xmlns:xlink="http://www.w3.org/1999/xlink" xlink:title="copulatory duct" id="ABBRID0EBDAI" xlink:type="simple">CD</abbrev> = copulatory duct; <abbrev xmlns:xlink="http://www.w3.org/1999/xlink" xlink:title="copulatory opening" id="ABBRID0EFDAI" xlink:type="simple">CO</abbrev> = copulatory opening; <abbrev xmlns:xlink="http://www.w3.org/1999/xlink" xlink:title="fertilisation duct" id="ABBRID0EJDAI" xlink:type="simple">FD</abbrev> = fertilization duct; R = receptacle. Scale bars: 1 mm (<bold>A, B</bold>); 0.2 mm (<bold>C–G</bold>).</p></caption><graphic xmlns:xlink="http://www.w3.org/1999/xlink" xlink:href="zookeys-940-051-g006.jpg" position="float" orientation="portrait" xlink:type="simple" id="oo_420583.jpg"><uri content-type="original_file" xlink:type="simple">https://binary.pensoft.net/fig/420583</uri></graphic></fig><fig id="F2" position="float" orientation="portrait"><object-id xmlns:xlink="http://www.w3.org/1999/xlink" content-type="doi" xlink:type="simple">10.3897/zookeys.940.51802.figure2</object-id><object-id xmlns:xlink="http://www.w3.org/1999/xlink" content-type="arpha" xlink:type="simple">C12C58CC-9CE5-53EA-98BE-5B9B2091590D</object-id><label>Figure 2.</label><caption><p><italic><tp:taxon-name><tp:taxon-name-part taxon-name-part-type="genus" reg="Cheiracanthium">Cheiracanthium</tp:taxon-name-part> <tp:taxon-name-part taxon-name-part-type="species" reg="daofeng">daofeng</tp:taxon-name-part></tp:taxon-name></italic> sp. nov., female paratype and male holotype. <bold>A</bold> Epigyne, intact, ventral view <bold>B</bold> epigyne, cleared, ventral view <bold>C</bold> vulva, cleared, dorsal view <bold>D</bold> vulva, cleared and embedded in Arabic gum, dorsal view <bold>E</bold> male habitus, dorsal view <bold>F</bold> male habitus, lateral view <bold>G</bold> female habitus, dorsal view <bold>H</bold> female habitus, ventral view. Abbreviations: A = atrium; <abbrev xmlns:xlink="http://www.w3.org/1999/xlink" xlink:title="atrial anterior margin" id="ABBRID0EROAG" xlink:type="simple">AAM</abbrev> = atrial anterior margin; <abbrev xmlns:xlink="http://www.w3.org/1999/xlink" xlink:title="copulatory duct" id="ABBRID0EVOAG" xlink:type="simple">CD</abbrev> = copulatory duct; <abbrev xmlns:xlink="http://www.w3.org/1999/xlink" xlink:title="copulatory opening" id="ABBRID0EZOAG" xlink:type="simple">CO</abbrev> = copulatory opening; <abbrev xmlns:xlink="http://www.w3.org/1999/xlink" xlink:title="fertilisation duct" id="ABBRID0E4OAG" xlink:type="simple">FD</abbrev> = fertilization duct; R = receptacle. Scale bars: 0.2 mm (<bold>A–D</bold>); 1 mm (<bold>E–H</bold>).</p></caption><graphic xmlns:xlink="http://www.w3.org/1999/xlink" xlink:href="zookeys-940-051-g002.jpg" position="float" orientation="portrait" xlink:type="simple" id="oo_420579.jpg"><uri content-type="original_file" xlink:type="simple">https://binary.pensoft.net/fig/420579</uri></graphic></fig></tp:treatment-sec><ref-list><ref id="B32"><mixed-citation xmlns:xlink="http://www.w3.org/1999/xlink" xlink:type="simple"><person-group><name name-style="western"><surname>Wunderlich</surname><given-names>J</given-names></name></person-group> (<year>2012</year>) <article-title>Few rare and a new species of spiders (<tp:taxon-name><tp:taxon-name-part taxon-name-part-type="order">Araneae</tp:taxon-name-part></tp:taxon-name>) from Portugal, with resurrection of the genus <italic><tp:taxon-name><tp:taxon-name-part taxon-name-part-type="genus">Chiracanthops</tp:taxon-name-part></tp:taxon-name></italic> Mello-Leitao 1942 (<tp:taxon-name><tp:taxon-name-part taxon-name-part-type="family">Clubionidae</tp:taxon-name-part></tp:taxon-name>: <tp:taxon-name><tp:taxon-name-part taxon-name-part-type="subfamily">Eutichurinae</tp:taxon-name-part></tp:taxon-name>).</article-title><source>Beiträge zur Araneologie</source><volume>8</volume>: <fpage>183</fpage>–<lpage>191</lpage>.</mixed-citation></ref></ref-list></tp:taxon-treatment>
