# Supplementary material for: New cheiracanthiid spiders from Xishuangbanna rainforest, southwestern China (Araneae, Cheiracanthiidae)
Source: Zookeys. 2020 Jun 11;940:51–77. doi: 10.3897/zookeys.940.51802 (PMC7303227; doi:10.3897/zookeys.940.51802)
Supplement: XML Treatment for Sinocanthium shuangqiu [file zookeys.940.51802-treatment7.xml]

<!DOCTYPE tp:taxon-treatment
  PUBLIC "-//TaxonX//DTD Taxonomic Treatment Publishing DTD v0 20100105//EN" "tax-treatment-NSO.dtd">
<tp:taxon-treatment xmlns:tp="http://www.plazi.org/taxpub"><tp:treatment-meta><kwd-group><label>Taxon classification</label><kwd><named-content xmlns:xlink="http://www.w3.org/1999/xlink" content-type="kingdom">Animalia</named-content></kwd><kwd><named-content xmlns:xlink="http://www.w3.org/1999/xlink" content-type="order">Araneae</named-content></kwd><kwd><named-content xmlns:xlink="http://www.w3.org/1999/xlink" content-type="family">Miturgidae</named-content></kwd></kwd-group><mixed-citation publication-type="journal"><person-group><name><surname>Zhang</surname><given-names>Jianshuang</given-names></name><name><surname>Yu</surname><given-names>Hao</given-names></name><name><surname>Li</surname><given-names>Shuqiang</given-names></name></person-group><article-title>New cheiracanthiid spiders from Xishuangbanna rainforest, southwestern China (<tp:taxon-name><tp:taxon-name-part taxon-name-part-type="order">Araneae</tp:taxon-name-part></tp:taxon-name>, <tp:taxon-name><tp:taxon-name-part taxon-name-part-type="family">Cheiracanthiidae</tp:taxon-name-part></tp:taxon-name>)</article-title><source>Zookeys</source><day>11</day><month>6</month><year>2020</year><volume>940</volume><fpage>51</fpage><lpage>77</lpage><pub-id pub-id-type="doi">10.3897/zookeys.940.51802</pub-id></mixed-citation></tp:treatment-meta><tp:nomenclature><tp:taxon-name><object-id xmlns:xlink="http://www.w3.org/1999/xlink" content-type="arpha" xlink:type="simple">F4922C2C-91AF-5CDB-8E21-0555C224B405</object-id>
              <tp:taxon-name-part taxon-name-part-type="genus" reg="Sinocanthium">Sinocanthium</tp:taxon-name-part>
              <tp:taxon-name-part taxon-name-part-type="species" reg="shuangqiu">shuangqiu</tp:taxon-name-part>
              <object-id xmlns:xlink="http://www.w3.org/1999/xlink" content-type="zoobank" xlink:type="simple">http://zoobank.org/C9C8FB70-E418-4B37-8EBF-EA5533BE4373</object-id>
            </tp:taxon-name><tp:taxon-authority>Yu &amp; Li </tp:taxon-authority><tp:taxon-status xmlns:xlink="http://www.w3.org/1999/xlink" xlink:type="simple">sp. nov.</tp:taxon-status><xref ref-type="fig" rid="F11">Figure 11</xref></tp:nomenclature><tp:treatment-sec sec-type="Holotype" id="SECID0EABBI"><title>Holotype.</title><p>♀ (IZCAS-Ar 34745, YHCH011), China, Yunnan Province, Xishuangbanna, Mengla County, Menglun Town, Xishuangbanna Tropical Botanical Garden, 48 km landmark in the reserve, seasonal rainforest; <named-content xmlns:xlink="http://www.w3.org/1999/xlink" content-type="dwc:verbatimCoordinates" xlink:type="simple"><named-content content-type="geo-json" specific-use="{&#34;type&#34;:&#34;Point&#34;,&#34;coordinates&#34;:[101.329133,21.978400]}" id="NCID0EJBBI" xlink:type="simple">21°58.704'N, 101°19.748'E</named-content></named-content>, elevation ca. 1088 m, 12.VIII.2011, Guo Zheng leg.</p></tp:treatment-sec><tp:treatment-sec sec-type="etymology" id="SECID0EOBBI"><title>Etymology.</title><p>The specific name is derived from the Chinese pinyin ‘shuāng qiú ‘, which means ‘double ball’, and refers to the two bulb-shaped receptacles; noun in apposition.</p></tp:treatment-sec><tp:treatment-sec sec-type="diagnosis" id="SECID0ETBBI"><title>Diagnosis.</title><p>The new species is easily distinguished from other cheiracanthiids by the epigyne, which has a fan-shaped fovea that is rebordered posteriorly and by the absence of copulatory ducts.</p></tp:treatment-sec><tp:treatment-sec sec-type="description" id="SECID0EYBBI"><title>Description.</title><p><bold>Female.</bold> Holotype (Fig. <xref ref-type="fig" rid="F11">11A, B</xref>): <abbrev xmlns:xlink="http://www.w3.org/1999/xlink" xlink:title="total body length" id="ABBRID0EECBI" xlink:type="simple">TL</abbrev> 5.02; <abbrev xmlns:xlink="http://www.w3.org/1999/xlink" xlink:title="carapace length" id="ABBRID0EICBI" xlink:type="simple">CL</abbrev> 2.13, <abbrev xmlns:xlink="http://www.w3.org/1999/xlink" xlink:title="carapace width" id="ABBRID0EMCBI" xlink:type="simple">CW</abbrev> 1.71, <abbrev xmlns:xlink="http://www.w3.org/1999/xlink" xlink:title="carapace index" id="ABBRID0EQCBI" xlink:type="simple">CI</abbrev> (<abbrev xmlns:xlink="http://www.w3.org/1999/xlink" xlink:title="carapace length / carapace width" id="ABBRID0EUCBI" xlink:type="simple">CL/CW</abbrev>) 1.25; <abbrev xmlns:xlink="http://www.w3.org/1999/xlink" xlink:title="abdomen length" id="ABBRID0EYCBI" xlink:type="simple">AL</abbrev> 2.89, <abbrev xmlns:xlink="http://www.w3.org/1999/xlink" xlink:title="abdomen width" id="ABBRID0E3CBI" xlink:type="simple">AW</abbrev> 2.06. Carapace pale yellow, ocular area brown, a pair of brown lateral bands originating from behind <abbrev xmlns:xlink="http://www.w3.org/1999/xlink" xlink:title="posterior median eyes" id="ABBRID0EADBI" xlink:type="simple">PME</abbrev> and <abbrev xmlns:xlink="http://www.w3.org/1999/xlink" xlink:title="posterior lateral eyes" id="ABBRID0EEDBI" xlink:type="simple">PLE</abbrev>, almost reaching posterior half of carapace. Eyes: <abbrev xmlns:xlink="http://www.w3.org/1999/xlink" xlink:title="anterior eye row" id="ABBRID0EIDBI" xlink:type="simple">AER</abbrev> almost straight, <abbrev xmlns:xlink="http://www.w3.org/1999/xlink" xlink:title="posterior eye row" id="ABBRID0EMDBI" xlink:type="simple">PER</abbrev> wider than <abbrev xmlns:xlink="http://www.w3.org/1999/xlink" xlink:title="anterior eye row" id="ABBRID0EQDBI" xlink:type="simple">AER</abbrev> and slightly procurved in dorsal view. All eyes dark, with black rings. Eye sizes and interdistances: <abbrev xmlns:xlink="http://www.w3.org/1999/xlink" xlink:title="ocular area length" id="ABBRID0EUDBI" xlink:type="simple">OAL</abbrev> 0.51, <abbrev xmlns:xlink="http://www.w3.org/1999/xlink" xlink:title="ocular area width" id="ABBRID0EYDBI" xlink:type="simple">OAW</abbrev> 0.93; <abbrev xmlns:xlink="http://www.w3.org/1999/xlink" xlink:title="anterior median eyes" id="ABBRID0E3DBI" xlink:type="simple">AME</abbrev> 0.16, <abbrev xmlns:xlink="http://www.w3.org/1999/xlink" xlink:title="anterior lateral eyes" id="ABBRID0EAEBI" xlink:type="simple">ALE</abbrev> 0.16, <abbrev xmlns:xlink="http://www.w3.org/1999/xlink" xlink:title="posterior median eyes" id="ABBRID0EEEBI" xlink:type="simple">PME</abbrev> 0.17, <abbrev xmlns:xlink="http://www.w3.org/1999/xlink" xlink:title="posterior lateral eyes" id="ABBRID0EIEBI" xlink:type="simple">PLE</abbrev> 0.13; <abbrev xmlns:xlink="http://www.w3.org/1999/xlink" xlink:title="distance between AMEs" id="ABBRID0EMEBI" xlink:type="simple">AME–AME</abbrev> 0.21, <abbrev xmlns:xlink="http://www.w3.org/1999/xlink" xlink:title="distance between AME and ALE" id="ABBRID0EQEBI" xlink:type="simple">AME–ALE</abbrev> 0.26, <abbrev xmlns:xlink="http://www.w3.org/1999/xlink" xlink:title="distance between PMEs" id="ABBRID0EUEBI" xlink:type="simple">PME–PME</abbrev> 0.28, <abbrev xmlns:xlink="http://www.w3.org/1999/xlink" xlink:title="distance between PME and PLE" id="ABBRID0EYEBI" xlink:type="simple">PME–PLE</abbrev> 0.34; <abbrev xmlns:xlink="http://www.w3.org/1999/xlink" xlink:title="MOQ anterior width" id="ABBRID0E3EBI" xlink:type="simple">MOQA</abbrev> 0.49, <abbrev xmlns:xlink="http://www.w3.org/1999/xlink" xlink:title="MOQ posterior width" id="ABBRID0EAFBI" xlink:type="simple">MOQP</abbrev> 0.58, <abbrev xmlns:xlink="http://www.w3.org/1999/xlink" xlink:title="clypeal length" id="ABBRID0EEFBI" xlink:type="simple">CLL</abbrev> 0.11. Chelicerae with orange base, fangs red wine-coloured, both margins without teeth. Sternum yellowish, <abbrev xmlns:xlink="http://www.w3.org/1999/xlink" xlink:title="sternum length" id="ABBRID0EIFBI" xlink:type="simple">STL</abbrev> 1.17, <abbrev xmlns:xlink="http://www.w3.org/1999/xlink" xlink:title="sternum width" id="ABBRID0EMFBI" xlink:type="simple">STW</abbrev> 0.94. Labium and endites coloured as ocular area. Legs yellowish white, without any markings. Leg measurements: I and II missing, III – (–, 1.56, 1.36, 0.57), IV 8.02 (2.35, 2.59, 2.37, 0.71). Abdomen (Fig. <xref ref-type="fig" rid="F11">11A, B</xref>) oval, dorsally yellowish white, dorsum with two pairs of inconspicuous muscle depressions; venter white with no distinct pattern.</p><p>Epigyne (Fig. <xref ref-type="fig" rid="F11">11C–G</xref>). Atrium large and fan-shaped, located anteriorly on epigynal plate, margin delimited, atrial anterior margin long and indistinct, posterior margin heavily sclerotized; atrium ca. two times wider than long, blocked by mating plug before cleaning; receptacles clearly visible through the tegument in ventral view; copulatory openings small, located at basolateral atrial borders; receptacles perfectly round, separated by 0.8 diameters.</p><p><bold>Male.</bold> Unknown.</p></tp:treatment-sec><tp:treatment-sec sec-type="distribution" id="SECID0E5FBI"><title>Distribution.</title><p>Known only from the type locality, Xishuangbanna, Yunnan, China.</p></tp:treatment-sec><tp:treatment-sec><!--Section generated to contain objects referenced in tp:taxon-treatment.--><fig id="F11" position="float" orientation="portrait"><object-id xmlns:xlink="http://www.w3.org/1999/xlink" content-type="doi" xlink:type="simple">10.3897/zookeys.940.51802.figure11</object-id><object-id xmlns:xlink="http://www.w3.org/1999/xlink" content-type="arpha" xlink:type="simple">06414DC5-B2B1-5A1D-9479-05BF930501DD</object-id><label>Figure 11.</label><caption><p><italic><tp:taxon-name><tp:taxon-name-part taxon-name-part-type="genus" reg="Sinocanthium">Sinocanthium</tp:taxon-name-part> <tp:taxon-name-part taxon-name-part-type="species" reg="shuangqiu">shuangqiu</tp:taxon-name-part></tp:taxon-name></italic> sp. nov., female holotype. <bold>A</bold> habitus, dorsal view <bold>B</bold> habitus, ventral view <bold>C</bold> epigyne, intact, ventral view <bold>D</bold> epigyne, cleared, ventral view <bold>E</bold> vulva, cleared, dorsal view <bold>F</bold> epigyne, cleared and embedded in Arabic gum, ventral view <bold>G</bold> vulva, cleared and embedded in Arabic gum, dorsal view. Abbreviations: A = atrium; <abbrev xmlns:xlink="http://www.w3.org/1999/xlink" xlink:title="atrial anterior margin" id="ABBRID0EU3AI" xlink:type="simple">AAM</abbrev> = atrial anterior margin; <abbrev xmlns:xlink="http://www.w3.org/1999/xlink" xlink:title="atrial posterior margin" id="ABBRID0EY3AI" xlink:type="simple">APM</abbrev> = atrial posterior margin; <abbrev xmlns:xlink="http://www.w3.org/1999/xlink" xlink:title="copulatory opening" id="ABBRID0E33AI" xlink:type="simple">CO</abbrev> = copulatory opening; <abbrev xmlns:xlink="http://www.w3.org/1999/xlink" xlink:title="fertilisation duct" id="ABBRID0EA4AI" xlink:type="simple">FD</abbrev> = fertilization duct; R = receptacle. Scale bars: 1 mm (<bold>A, B</bold>); 0.2 mm (<bold>C–G</bold>).</p></caption><graphic xmlns:xlink="http://www.w3.org/1999/xlink" xlink:href="zookeys-940-051-g011.jpg" position="float" orientation="portrait" xlink:type="simple" id="oo_420588.jpg"><uri content-type="original_file" xlink:type="simple">https://binary.pensoft.net/fig/420588</uri></graphic></fig></tp:treatment-sec></tp:taxon-treatment>
